# Supplementary material for: Redetermination of AgPO3
Source: Acta Crystallogr Sect E Struct Rep Online. 2011 Feb 9;67(Pt 3):i22. doi: 10.1107/S1600536811003977 (PMC3052054; doi:10.1107/S1600536811003977)
Supplement: Supplementary file 1 [file e-67-00i22-sup1.cif]

##############################################################################
###                                                                        ###
###        Electronic paper (Acta Crystallographica Section E)             ###
###                                                                        ###
##############################################################################
#                                                                            #
# This CIF contains the data in a paper accepted for publication in Acta     #
# Crystallographica Section E. It conforms to the requirements of Notes      #
# for Authors for Section E, and has been peer reviewed under the auspices   #
# of the IUCr Commission on Journals.                                        #
#                                                                            #
# Full details of the Crystallographic Information File format               #
# are given in the paper "The Crystallographic Information File (CIF):       #
# a New Standard Archive File for Crystallography" by S. R. Hall, F. H.      #
# Allen and I. D. Brown [Acta Cryst. (1991), A47, 655-685].                  #
#                                                                            #
# The current version of the core CIF dictionary is obtainable from          #
# ftp://ftp.iucr.org/pub/cif_core.dic. The current version number is 2.4.    #
#                                                                            #
# Software is freely available for graphical display of the structure(s) in  #
# this CIF.  For information consult the CIF home page http://www.iucr.org/  #
# cif/home.html                                                              #
#                                                                            #
# This file may be used for bona fide research purposes within the           #
# scientific community so long as proper attribution is given to the journal # 
# article from which it was obtained.                                        #
#                                                                            #
##############################################################################
                                             
data_global
_audit_creation_method     'WinGX routine CIF_UPDATE'
_audit_conform_dict_name     cif_core.dic
_audit_conform_dict_version     2.4
_journal_data_validation_number     ?
_journal_date_recd_electronic     2011-01-19
_journal_date_accepted     2011-01-31
_journal_name_full     'Acta Crystallographica, Section E'
_journal_year     2011
_journal_volume     67
_journal_issue      3
_journal_page_first     i22
_journal_page_last     i22
_journal_paper_category     QI
_journal_coeditor_code     WM2454
_publ_contact_author_name     'Terebilenko, Katherina V.'
_publ_contact_author_address
;
Department of Inorganic Chemistry
Taras Shevchenko National University
64, Volodymyrska str.
01601, Kyiv, Ukraine
;
_publ_contact_author_email     tereb@bigmir.ru
_publ_contact_author_fax     'no'
_publ_contact_author_phone     '+38(044)2393288'
_publ_section_title
;
Redetermination of AgPO~3~
;
loop_
    _publ_author_name
    _publ_author_address
    'Terebilenko, Katherina V.'
;
Department of Inorganic Chemistry
Taras Shevchenko National University
64 Volodymyrska Street
01601 Kyiv, Ukraine
;
    'Zatovsky, Igor V.'
;
Department of Inorganic Chemistry
Taras Shevchenko National University
64 Volodymyrska Street
01601 Kyiv, Ukraine
;
    'Ogorodnyk, Ivan V.'
;
Department of Inorganic Chemistry
Taras Shevchenko National University
64 Volodymyrska Street
01601 Kyiv, Ukraine
;
    'Baumer, Vyacheslav N.'
;
STC 'Institute for Single Crystals'
NAS of Ukraine,
60 Lenin Avenue,
61001 Kharkiv, Ukraine
;
    'Slobodyanik, Nikolay S.'
;
Department of Inorganic Chemistry
Taras Shevchenko National University
64 Volodymyrska Street
01601 Kyiv, Ukraine
;
data_I
_audit_creation_method     'WinGX routine CIF_UPDATE'
_chemical_name_systematic
;
Silver(I) polyphosphate
;
_chemical_formula_moiety     'Ag O3 P'
_chemical_formula_sum     'Ag O3 P'
_chemical_formula_structural     'Ag (P O3)'
_chemical_formula_iupac     'Ag P O3'
_chemical_formula_weight     186.84
_symmetry_cell_setting     monoclinic
_symmetry_space_group_name_H-M     'P 21/n'
_symmetry_space_group_name_Hall     '-P 2yn'
loop_
    _symmetry_equiv_pos_as_xyz
    'x, y, z'
    '-x+1/2, y+1/2, -z+1/2'
    '-x, -y, -z'
    'x-1/2, -y-1/2, z-1/2'
_cell_length_a     11.9335(3)
_cell_length_b     6.06670(10)
_cell_length_c     7.3278(2)
_cell_angle_alpha     90
_cell_angle_beta     93.491(2)
_cell_angle_gamma     90
_cell_volume     529.53(2)
_cell_formula_units_Z     8
_cell_measurement_reflns_used     22720
_cell_measurement_theta_min     3.18
_cell_measurement_theta_max     35.00
_cell_measurement_temperature     293(2)
_exptl_crystal_description     'prism'
_exptl_crystal_colour     'colorless'
_exptl_crystal_size_max     0.10
_exptl_crystal_size_mid     0.08
_exptl_crystal_size_min     0.04
_exptl_crystal_density_diffrn     4.687
_exptl_crystal_density_method     'not measured'
_exptl_crystal_F_000     688
_exptl_absorpt_coefficient_mu     7.958
_exptl_absorpt_correction_type     multi-scan
_exptl_absorpt_process_details     '(Blessing, 1995)'
_exptl_absorpt_correction_T_min     0.4652
_exptl_absorpt_correction_T_max     0.7325
_exptl_special_details
;
;
_diffrn_ambient_temperature     293(2)
_diffrn_radiation_type     MoK\a
_diffrn_radiation_wavelength     0.71073
_diffrn_radiation_source     'fine-focus sealed tube'
_diffrn_radiation_monochromator     graphite
_diffrn_measurement_device_type     'Oxford Diffraction Xcalibur-3 CCD'
_diffrn_measurement_method     '\f and \w'
_diffrn_reflns_number     22720
_diffrn_reflns_av_R_equivalents     0.0423
_diffrn_reflns_theta_min     3.18
_diffrn_reflns_theta_max     35
_diffrn_reflns_theta_full     35
_diffrn_measured_fraction_theta_max     1
_diffrn_measured_fraction_theta_full     1
_diffrn_reflns_limit_h_min     -19
_diffrn_reflns_limit_h_max     19
_diffrn_reflns_limit_k_min     -9
_diffrn_reflns_limit_k_max     9
_diffrn_reflns_limit_l_min     -11
_diffrn_reflns_limit_l_max     11
_diffrn_standards_number     0
_diffrn_standards_interval_count     .
_diffrn_standards_interval_time     .
_diffrn_standards_decay_%     ?
_refine_special_details
;
Refinement of <i>F</i>^2^ against ALL reflections. The weighted <i>R</i>-factor
<i>wR</i> and goodness of fit <i>S</i> are based on <i>F</i>^2^, conventional
<i>R</i>-factors <i>R</i> are based on <i>F</i>, with <i>F</i> set to zero for
negative <i>F</i>^2^. The threshold expression of <i>F</i>^2^ >
\s(<i>F</i>^2^) is used only for calculating <i>R</i>-factors(gt) <i>etc</i>.
and is not relevant to the choice of reflections for refinement.
<i>R</i>-factors based on <i>F</i>^2^ are statistically about twice as large
as those based on <i>F</i>, and <i>R</i>- factors based on ALL data will be
even larger.
;
_reflns_number_total     2333
_reflns_number_gt     2208
_reflns_threshold_expression     I>2\s(I)
_refine_ls_structure_factor_coef     Fsqd
_refine_ls_matrix_type     full
_refine_ls_R_factor_all     0.0256
_refine_ls_R_factor_gt     0.0238
_refine_ls_wR_factor_ref     0.0582
_refine_ls_goodness_of_fit_ref     1.079
_refine_ls_restrained_S_all     1.079
_refine_ls_number_reflns     2333
_refine_ls_number_parameters     92
_refine_ls_number_restraints     0
_refine_ls_hydrogen_treatment     noref
_refine_ls_weighting_scheme     calc
_refine_ls_weighting_details
         'calc w=1/[\s^2^(Fo^2^)+(0.0212P)^2^+1.7313P] where P=(Fo^2^+2Fc^2^)/3'
_atom_sites_solution_hydrogens     undef
_atom_sites_solution_primary     direct
_atom_sites_solution_secondary     difmap
_refine_ls_shift/su_max     0.001
_refine_ls_shift/su_mean     0
_refine_diff_density_max     1.432
_refine_diff_density_min     -1.858
_refine_ls_extinction_method     'SHELXL97 (Sheldrick, 2008)'
_refine_ls_extinction_coef     0.0034(3)
loop_
    _atom_type_symbol
    _atom_type_description
    _atom_type_scat_dispersion_real
    _atom_type_scat_dispersion_imag
    _atom_type_scat_source
    O O 0.0106 0.006 'International Tables Vol C Tables 4.2.6.8 and 6.1.1.4'
    P P 0.1023 0.0942 'International Tables Vol C Tables 4.2.6.8 and 6.1.1.4'
    Ag Ag -0.8971 1.1015 'International Tables Vol C Tables 4.2.6.8 and 6.1.1.4'
_computing_data_collection     'CrysAlis CCD (Oxford Diffraction, 2006)'
_computing_cell_refinement     'CrysAlis CCD (Oxford Diffraction, 2006)'
_computing_data_reduction     'CrysAlis RED (Oxford Diffraction, 2006)'
_computing_structure_solution     'SHELXS97 (Sheldrick, 2008)'
_computing_structure_refinement     'SHELXL97 (Sheldrick, 2008)'
_computing_molecular_graphics     'DIAMOND (Brandenburg, 1999)'
_computing_publication_material
                'WinGX (Farrugia, 1999) and enCIFer (Allen <i>et al.</i>, 2004)'
loop_
    _atom_site_type_symbol
    _atom_site_label
    _atom_site_fract_x
    _atom_site_fract_y
    _atom_site_fract_z
    _atom_site_U_iso_or_equiv
    _atom_site_adp_type
    _atom_site_calc_flag
    _atom_site_refinement_flags
    _atom_site_occupancy
    _atom_site_disorder_assembly
    _atom_site_disorder_group
    Ag Ag1 0.127313(18) 0.33468(3) 0.61230(3) 0.02461(6) Uani d . 1 . .
    Ag Ag2 0.03023(2) 0.89757(4) 0.77035(3) 0.02748(6) Uani d . 1 . .
    P P1 0.22766(5) 0.81768(10) 0.48624(7) 0.01372(10) Uani d . 1 . .
    P P2 0.11152(5) 0.61417(10) 0.18002(8) 0.01331(10) Uani d . 1 . .
    O O1 0.25346(18) 0.6554(3) 0.6355(3) 0.0241(4) Uani d . 1 . .
    O O2 0.22388(14) 0.6980(3) 0.2909(2) 0.0179(3) Uani d . 1 . .
    O O3 0.12509(15) 0.9578(3) 0.4956(3) 0.0218(3) Uani d . 1 . .
    O O4 0.16402(14) 0.4679(3) 0.0265(2) 0.0169(3) Uani d . 1 . .
    O O5 0.05294(17) 0.7997(3) 0.0843(3) 0.0234(3) Uani d . 1 . .
    O O6 0.04724(16) 0.4744(3) 0.3047(3) 0.0220(3) Uani d . 1 . .
loop_
    _atom_site_aniso_label
    _atom_site_aniso_U_11
    _atom_site_aniso_U_22
    _atom_site_aniso_U_33
    _atom_site_aniso_U_12
    _atom_site_aniso_U_13
    _atom_site_aniso_U_23
    Ag1 0.02707(10) 0.02043(10) 0.02611(10) 0.00056(7) -0.00023(7) 0.00252(7)
    Ag2 0.03883(12) 0.02340(11) 0.02121(9) 0.00423(8) 0.01011(8) 0.00068(7)
    P1 0.0138(2) 0.0153(2) 0.0121(2) -0.00206(17) 0.00169(16) 0.00000(17)
    P2 0.0124(2) 0.0141(2) 0.0134(2) 0.00133(17) 0.00096(16) -0.00069(17)
    O1 0.0312(9) 0.0223(9) 0.0183(7) -0.0081(7) -0.0021(7) 0.0064(6)
    O2 0.0155(6) 0.0225(8) 0.0157(6) -0.0010(6) 0.0008(5) -0.0059(6)
    O3 0.0169(7) 0.0268(9) 0.0220(8) 0.0031(6) 0.0041(6) -0.0047(7)
    O4 0.0161(6) 0.0200(8) 0.0145(6) 0.0058(6) 0.0000(5) -0.0042(5)
    O5 0.0278(9) 0.0208(8) 0.0211(8) 0.0108(7) -0.0020(6) 0.0000(6)
    O6 0.0218(8) 0.0243(9) 0.0204(7) -0.0050(7) 0.0061(6) 0.0000(7)
_geom_special_details
;
All e.s.d.'s (except the e.s.d. in the dihedral angle between two l.s. planes)
are estimated using the full covariance matrix. The cell e.s.d.'s are taken
into account individually in the estimation of e.s.d.'s in distances, angles
and torsion angles; correlations between e.s.d.'s in cell parameters are only
used when they are defined by crystal symmetry. An approximate (isotropic)
treatment of cell e.s.d.'s is used for estimating e.s.d.'s involving l.s.
planes.
;
loop_
    _geom_bond_atom_site_label_1
    _geom_bond_atom_site_label_2
    _geom_bond_site_symmetry_2
    _geom_bond_distance
    _geom_bond_publ_flag
    Ag1 O3 1_545 2.441(2) yes
    Ag1 O1 . 2.460(2) yes
    Ag1 O6 3_566 2.491(2) yes
    Ag1 O1 2_546 2.511(2) yes
    Ag1 O6 . 2.540(2) yes
    Ag1 Ag2 1_545 3.1431(3) ?
    Ag2 O5 3_576 2.3708(19) yes
    Ag2 O5 1_556 2.3756(19) yes
    Ag2 O3 . 2.3968(19) yes
    Ag2 O6 3_566 2.487(2) yes
    Ag2 O3 3_576 2.750(2) yes
    Ag2 Ag1 1_565 3.1431(3) ?
    P1 O1 . 1.490(2) yes
    P1 O3 . 1.4952(19) yes
    P1 O4 2 1.5889(17) yes
    P1 O2 . 1.6033(17) yes
    P2 O5 . 1.479(2) yes
    P2 O6 . 1.4924(19) yes
    P2 O4 . 1.5909(17) yes
    P2 O2 . 1.6074(18) yes
    O1 Ag1 2_556 2.511(2) no
    O3 Ag1 1_565 2.441(2) no
    O4 P1 2_545 1.5889(17) no
    O5 Ag2 3_576 2.3708(19) no
    O5 Ag2 1_554 2.3756(19) no
    O6 Ag2 3_566 2.487(2) no
    O6 Ag1 3_566 2.491(2) no
loop_
    _geom_angle_atom_site_label_1
    _geom_angle_atom_site_label_2
    _geom_angle_atom_site_label_3
    _geom_angle_site_symmetry_1
    _geom_angle_site_symmetry_3
    _geom_angle
    _geom_angle_publ_flag
    O3 Ag1 O1 1_545 . 139.36(7) no
    O3 Ag1 O6 1_545 3_566 121.99(6) no
    O1 Ag1 O6 . 3_566 97.63(7) no
    O3 Ag1 O1 1_545 2_546 81.11(6) no
    O1 Ag1 O1 . 2_546 88.56(4) no
    O6 Ag1 O1 3_566 2_546 117.80(6) no
    O3 Ag1 O6 1_545 . 90.36(7) no
    O1 Ag1 O6 . . 89.59(6) no
    O6 Ag1 O6 3_566 . 77.68(6) no
    O1 Ag1 O6 2_546 . 164.51(6) no
    O3 Ag1 Ag2 1_545 1_545 48.87(5) no
    O1 Ag1 Ag2 . 1_545 151.61(4) no
    O6 Ag1 Ag2 3_566 1_545 88.27(5) no
    O1 Ag1 Ag2 2_546 1_545 64.42(5) no
    O6 Ag1 Ag2 . 1_545 118.78(4) no
    O5 Ag2 O5 3_576 1_556 77.57(7) no
    O5 Ag2 O3 3_576 . 119.43(7) no
    O5 Ag2 O3 1_556 . 145.04(7) no
    O5 Ag2 O6 3_576 3_566 129.94(7) no
    O5 Ag2 O6 1_556 3_566 90.36(7) no
    O3 Ag2 O6 . 3_566 98.10(6) no
    O5 Ag2 Ag1 3_576 1_565 71.68(5) no
    O5 Ag2 Ag1 1_556 1_565 123.01(5) no
    O3 Ag2 Ag1 . 1_565 50.09(5) no
    O6 Ag2 Ag1 3_566 1_565 145.52(4) no
    O1 P1 O3 . . 118.36(12) no
    O1 P1 O4 . 2 106.84(10) no
    O3 P1 O4 . 2 110.36(11) no
    O1 P1 O2 . . 110.46(11) no
    O3 P1 O2 . . 108.66(10) no
    O4 P1 O2 2 . 100.72(9) no
    O5 P2 O6 . . 118.48(12) no
    O5 P2 O4 . . 106.52(10) no
    O6 P2 O4 . . 110.79(11) no
    O5 P2 O2 . . 110.76(12) no
    O6 P2 O2 . . 108.33(10) no
    O4 P2 O2 . . 100.46(9) no
    P1 O1 Ag1 . . 111.96(11) no
    P1 O1 Ag1 . 2_556 109.67(10) no
    Ag1 O1 Ag1 . 2_556 135.28(8) no
    P1 O2 P2 . . 124.88(11) yes
    P1 O3 Ag2 . . 112.45(11) no
    P1 O3 Ag1 . 1_565 123.86(11) no
    Ag2 O3 Ag1 . 1_565 81.04(6) no
    P1 O4 P2 2_545 . 135.91(11) yes
    P2 O5 Ag2 . 3_576 125.12(11) no
    P2 O5 Ag2 . 1_554 132.23(11) no
    Ag2 O5 Ag2 3_576 1_554 102.43(7) no
    P2 O6 Ag2 . 3_566 125.33(11) no
    P2 O6 Ag1 . 3_566 110.73(11) no
    Ag2 O6 Ag1 3_566 3_566 99.83(6) no
    P2 O6 Ag1 . . 123.59(11) no
    Ag2 O6 Ag1 3_566 . 90.46(7) no
    Ag1 O6 Ag1 3_566 . 102.32(6) no
