# Supplementary material for: Redetermination of AgPO3
Source: Acta Crystallogr Sect E Struct Rep Online. 2011 Feb 9;67(Pt 3):i22. doi: 10.1107/S1600536811003977 (PMC3052054; doi:10.1107/S1600536811003977)
Supplement: Supplementary file 2 [file e-67-00i22-Isup2.hkl]

#
# h,k,l, Fc-squared, Fo-squared, sigma(Fo-squared) and status flag
#
data_I
_shelx_title ' z241 in P2(1)/n'
_shelx_refln_list_code          4
_shelx_F_calc_maximum      342.97
_exptl_crystal_F_000       688.00
_reflns_d_resolution_high  0.6196
 
loop_
 _symmetry_equiv_pos_as_xyz
 'x, y, z'
 '-x+1/2, y+1/2, -z+1/2'
 '-x, -y, -z'
 'x-1/2, -y-1/2, z-1/2'
 
_cell_length_a    11.9335
_cell_length_b     6.0667
_cell_length_c     7.3278
_cell_angle_alpha  90.000
_cell_angle_beta   93.491
_cell_angle_gamma  90.000
 
_shelx_F_squared_multiplier     1.000
 
loop_
 _refln_index_h
 _refln_index_k
 _refln_index_l
 _refln_F_squared_calc
 _refln_F_squared_meas
 _refln_F_squared_sigma
 _refln_observed_status
   2   0   0     7686.12     8785.01    133.81 o
   4   0   0      800.96      902.78     31.47 o
   6   0   0        5.95       21.44      4.15 o
   8   0   0    18496.67    18693.05    154.88 o
  10   0   0     1897.08     1897.50     25.02 o
  12   0   0    10221.82    10170.07     87.55 o
  14   0   0      960.86     1011.34     21.96 o
  16   0   0       30.00       23.02      5.46 o
  18   0   0       91.04      102.86     10.61 o
   1   1   0      964.73     1087.09     14.31 o
   2   1   0     1416.09     1496.09     29.79 o
   3   1   0    27980.60    29146.02    375.56 o
   4   1   0     3731.18     4109.82     62.85 o
   5   1   0    11838.08    12086.53    114.57 o
   6   1   0    32660.98    34497.11    467.71 o
   7   1   0      963.75      971.34     10.49 o
   8   1   0       16.98       34.62      2.54 o
   9   1   0      499.28      542.87      7.50 o
  10   1   0      277.19      274.80      5.32 o
  11   1   0       65.07       71.19      3.32 o
  12   1   0      178.04      146.23      4.57 o
  13   1   0       44.33       46.79      2.94 o
  14   1   0     2418.85     2374.55     24.78 o
  15   1   0      542.62      527.99     10.96 o
  16   1   0      593.88      530.10     11.93 o
  17   1   0      452.67      442.30     13.20 o
  18   1   0      151.51      167.65     10.29 o
  19   1   0      122.03      118.38      9.34 o
   0   2   0     1335.17     1359.87     26.27 o
   1   2   0    12533.73    12586.50    248.16 o
   2   2   0     7029.15     7386.12     82.82 o
   3   2   0    20262.94    21064.55    435.46 o
   4   2   0      354.87      301.88      8.28 o
   5   2   0      468.10      450.32     26.16 o
   6   2   0     1841.14     2033.07     19.90 o
   7   2   0     4272.80     4539.79     31.41 o
   8   2   0     2316.91     2350.85     18.53 o
   9   2   0    13328.34    13498.10     77.56 o
  10   2   0        2.55        9.17      2.36 o
  11   2   0     2324.01     2329.45     20.36 o
  12   2   0      194.30      174.41      4.91 o
  13   2   0      686.82      693.97     11.19 o
  14   2   0      436.37      418.29      9.42 o
  15   2   0       43.89       31.42      3.46 o
  16   2   0      139.11      133.14      6.70 o
  17   2   0      272.37      254.55      9.70 o
  18   2   0       12.05       16.33      4.68 o
   1   3   0      860.54      784.67     13.00 o
   2   3   0     2853.97     2913.72     30.07 o
   3   3   0    16942.87    17406.95    280.00 o
   4   3   0     6413.67     6694.87     52.37 o
   5   3   0    15608.74    15753.63    178.08 o
   6   3   0      587.17      568.18      9.14 o
   7   3   0     6780.50     7043.42     73.23 o
   8   3   0     2439.14     2526.88     24.63 o
   9   3   0     3455.00     3391.28     37.07 o
  10   3   0     2531.80     2384.23     26.39 o
  11   3   0      347.88      335.50      8.07 o
  12   3   0     2632.71     2668.50     36.92 o
  13   3   0     1406.39     1440.63     19.02 o
  14   3   0        4.89        7.38      3.07 o
  15   3   0     1803.15     1762.04     26.19 o
  16   3   0        1.81        0.00      3.30 o
  17   3   0      174.22      181.64      9.05 o
  18   3   0        3.74        3.41      5.62 o
   0   4   0    21327.20    20552.74    567.84 o
   1   4   0     2567.23     2507.34     37.53 o
   2   4   0     3781.98     3794.92     45.40 o
   3   4   0      438.56      459.49      8.74 o
   4   4   0       54.45       52.92      2.88 o
   5   4   0     4725.73     4814.41     46.31 o
   6   4   0       58.60       84.39      3.83 o
   7   4   0     6615.46     6771.39    101.58 o
   8   4   0     4048.75     4213.33     58.37 o
   9   4   0       71.15       66.86      4.43 o
  10   4   0       26.95       28.59      3.42 o
  11   4   0      150.45      133.50      5.89 o
  12   4   0     1580.84     1568.50     22.93 o
  13   4   0     1162.41     1145.15     23.52 o
  14   4   0      462.15      454.25     11.32 o
  15   4   0      114.04      115.53      6.88 o
  16   4   0        6.14       10.69      3.81 o
  17   4   0      105.62       83.88      7.05 o
   1   5   0     6455.12     6495.64     93.46 o
   2   5   0     2709.57     2647.68     40.44 o
   3   5   0     2039.91     1995.74     22.55 o
   4   5   0        2.91        7.43      2.07 o
   5   5   0     1078.47     1090.64     17.82 o
   6   5   0     4479.78     4428.75     72.69 o
   7   5   0     1582.20     1638.02     22.29 o
   8   5   0       95.81      115.79      5.87 o
   9   5   0      317.06      322.22      9.91 o
  10   5   0      879.34      881.73     19.19 o
  11   5   0      464.52      430.65     12.33 o
  12   5   0       23.10       20.90      4.37 o
  13   5   0      461.41      412.62     13.17 o
  14   5   0     1074.18     1108.98     24.82 o
  15   5   0        0.08        1.20      4.05 o
  16   5   0      120.61      106.75      8.25 o
   0   6   0     1788.73     1837.53     63.90 o
   1   6   0      564.03      580.06     16.65 o
   2   6   0     4128.91     4085.40     81.12 o
   3   6   0        1.00        7.45      3.50 o
   4   6   0     3298.21     3263.76     64.34 o
   5   6   0      447.53      443.51      9.57 o
   6   6   0      331.21      323.72      9.50 o
   7   6   0     1519.24     1449.62     28.32 o
   8   6   0     2051.36     1995.25     43.45 o
   9   6   0      199.25      196.06      7.79 o
  10   6   0       61.22       79.05      5.54 o
  11   6   0      108.18      110.77      7.09 o
  12   6   0      190.82      193.27      9.36 o
  13   6   0       57.24       32.14      5.11 o
  14   6   0      466.78      488.32     16.12 o
  15   6   0      279.59      273.03     12.08 o
   1   7   0     1437.21     1312.61     28.47 o
   2   7   0     4531.28     4559.24    118.67 o
   3   7   0      152.60      144.00      7.14 o
   4   7   0     1422.01     1383.82     38.29 o
   5   7   0      351.34      326.57     10.66 o
   6   7   0      549.70      557.66     13.70 o
   7   7   0      267.95      277.93      9.25 o
   8   7   0     1862.47     1913.82     52.83 o
   9   7   0       23.90       21.33      4.06 o
  10   7   0     1397.10     1429.80     39.93 o
  11   7   0      366.33      377.10     22.06 o
  12   7   0      902.18      923.94     36.95 o
  13   7   0      298.71      334.95     12.25 o
   0   8   0       91.66      115.50     18.18 o
   1   8   0      887.09      875.91     22.72 o
   2   8   0      832.12      869.20     40.64 o
   3   8   0      170.38      175.50      9.46 o
   4   8   0       44.93       41.83      6.82 o
   5   8   0     2683.25     2706.29     77.65 o
   6   8   0      152.15      154.54      8.59 o
   7   8   0     1859.44     1818.28     53.33 o
   8   8   0       40.04       32.48      5.04 o
   9   8   0        0.44        4.02      4.04 o
  10   8   0      108.17      115.95      8.31 o
  11   8   0       20.56        9.07      6.17 o
   1   9   0     1177.88     1209.29     41.11 o
   2   9   0      157.94      122.83     11.32 o
   3   9   0       42.91       39.16      6.21 o
   4   9   0       25.52       17.66      5.37 o
   5   9   0        0.92        8.00      6.22 o
   6   9   0      474.74      495.58     16.16 o
   7   9   0      714.67      798.52     36.41 o
 -19   0   1      927.79      894.74     27.10 o
 -17   0   1     1947.77     1988.63     39.69 o
 -15   0   1      794.57      649.97     19.48 o
 -13   0   1       39.99       30.19      4.90 o
 -11   0   1      377.02      360.19     12.74 o
  -9   0   1    36046.00    36476.58    621.78 o
  -7   0   1     9143.13     9592.23    237.08 o
  -5   0   1      756.86      908.86     29.32 o
  -3   0   1      533.97      782.05     18.49 o
  -1   0   1    11059.60    10896.97    253.11 o
   1   0   1        0.92       97.22      8.67 o
   3   0   1    41048.30    40665.51    412.74 o
   5   0   1     5314.03     5445.62     75.99 o
   7   0   1      383.52      376.72      8.44 o
   9   0   1      955.11      970.95     13.17 o
  11   0   1    11097.89    10998.00     93.35 o
  13   0   1        0.23        3.94      3.86 o
  15   0   1      259.21      265.67     10.71 o
  17   0   1      163.06      133.11     11.80 o
  19   0   1      197.44      199.50     23.96 o
 -19   1   1        3.67        0.00      4.90 o
 -18   1   1        1.26        1.08      3.91 o
 -17   1   1       53.53       72.36      5.63 o
 -16   1   1      639.94      658.65     14.56 o
 -15   1   1     2061.53     2062.30     25.11 o
 -14   1   1      245.84      254.58      7.72 o
 -13   1   1      365.16      315.41      7.99 o
 -12   1   1     3193.88     3108.41     29.65 o
 -11   1   1     3094.06     3032.00     24.54 o
 -10   1   1     2476.52     2454.90     21.13 o
  -9   1   1      569.78      617.03      7.46 o
  -8   1   1     1728.90     1755.62     15.09 o
  -7   1   1      621.83      622.02      8.02 o
  -6   1   1    13573.80    15287.33    142.31 o
  -5   1   1      459.26      455.89     11.79 o
  -4   1   1     9082.26     9446.31    139.40 o
  -3   1   1    95219.13    98628.87   2406.54 o
  -2   1   1        2.31       34.93      5.45 o
  -1   1   1      296.05      356.78      7.34 o
   0   1   1      377.37      451.71      9.14 o
   1   1   1      615.63      642.50     27.06 o
   2   1   1     7003.32     7499.28    145.37 o
   3   1   1       42.26       37.42      3.07 o
   4   1   1     8261.75     9045.70    140.37 o
   5   1   1    27734.48    27825.26    265.95 o
   6   1   1    11086.82    11286.88     90.81 o
   7   1   1       16.21       32.59      3.12 o
   8   1   1     4133.04     4143.59     25.75 o
   9   1   1     7889.39     7865.04     43.61 o
  10   1   1      443.28      421.90      6.93 o
  11   1   1      102.90      105.78      3.87 o
  12   1   1      244.67      227.05      5.77 o
  13   1   1      688.15      671.01     11.59 o
  14   1   1      401.18      396.16      8.88 o
  15   1   1        8.02       23.07      3.49 o
  16   1   1        4.76        5.91      3.26 o
  17   1   1     1698.39     1699.11     28.38 o
  18   1   1      506.42      502.49     15.31 o
 -18   2   1      579.04      562.37     16.68 o
 -17   2   1      237.68      214.15      9.30 o
 -16   2   1       11.75       17.82      3.49 o
 -15   2   1      376.79      390.71     10.63 o
 -14   2   1       76.45       89.61      4.53 o
 -13   2   1        4.84        7.17      2.44 o
 -12   2   1     2544.52     2610.49     24.34 o
 -11   2   1      458.54      455.86      7.87 o
 -10   2   1     4045.44     4104.99     31.43 o
  -9   2   1     1117.09     1117.66     11.21 o
  -8   2   1    10711.64    10651.27     70.78 o
  -7   2   1      510.60      542.05      7.05 o
  -6   2   1    15498.17    16205.33    144.93 o
  -5   2   1     2494.83     2541.27     37.59 o
  -4   2   1        4.45       20.82      2.42 o
  -3   2   1     1203.36     1293.81     14.70 o
  -2   2   1      205.55      204.44      4.51 o
  -1   2   1     2031.59     2009.34     21.60 o
   0   2   1    57251.58    54363.48    781.41 o
   1   2   1       13.83       24.76      6.03 o
   2   2   1    52696.35    52546.70    666.11 o
   3   2   1     8297.71     8658.61     96.56 o
   4   2   1     2528.41     2596.14     51.27 o
   5   2   1     3323.13     3584.26     31.37 o
   6   2   1     2089.77     2200.40     21.03 o
   7   2   1     2677.52     2725.39     27.42 o
   8   2   1     1384.82     1446.31     13.59 o
   9   2   1      550.11      559.92      7.58 o
  10   2   1     4884.24     4859.05     47.56 o
  11   2   1      430.43      417.10      7.60 o
  12   2   1     5550.07     5558.78     54.84 o
  13   2   1      400.31      407.98      8.80 o
  14   2   1     2137.73     2167.79     27.07 o
  15   2   1       44.17       41.17      4.24 o
  16   2   1       74.72       67.97      5.33 o
  17   2   1        0.21        2.28      4.01 o
  18   2   1      259.44      274.62     11.35 o
 -18   3   1        4.60       13.62      4.88 o
 -17   3   1      479.18      492.86     14.07 o
 -16   3   1      982.44      950.44     20.34 o
 -15   3   1      269.78      284.28      9.40 o
 -14   3   1      867.85      889.51     16.69 o
 -13   3   1       49.50       54.34      4.05 o
 -12   3   1     2669.97     2675.75     27.47 o
 -11   3   1      291.82      280.23      6.92 o
 -10   3   1       91.00       80.19      4.35 o
  -9   3   1      617.22      587.12      8.85 o
  -8   3   1     2416.47     2536.29     21.82 o
  -7   3   1       17.65       28.59      2.75 o
  -6   3   1     1455.77     1448.17     12.97 o
  -5   3   1     9492.32     9967.83     82.38 o
  -4   3   1    12270.33    12582.93    167.07 o
  -3   3   1     9900.24     9899.07    197.77 o
  -2   3   1     5075.04     4834.70     54.80 o
  -1   3   1    10919.73    10623.83    105.72 o
   0   3   1    10714.56    10948.69    106.68 o
   1   3   1     9295.74     9570.67     86.64 o
   2   3   1     1514.89     1606.13     22.00 o
   3   3   1    10338.63    10474.86    111.23 o
   4   3   1     7687.71     7819.23     56.27 o
   5   3   1     3267.92     3323.24     28.37 o
   6   3   1     8148.79     8421.52     68.22 o
   7   3   1       77.16       91.04      3.26 o
   8   3   1     1750.57     1720.65     20.67 o
   9   3   1      989.94     1008.80     16.82 o
  10   3   1      613.45      634.47     10.12 o
  11   3   1     1495.66     1484.80     17.28 o
  12   3   1       22.80       30.01      3.82 o
  13   3   1      136.83      109.98      6.25 o
  14   3   1      911.03      907.76     15.44 o
  15   3   1      218.89      216.53      7.94 o
  16   3   1      446.25      466.30     13.22 o
  17   3   1      170.07      201.57      9.21 o
  18   3   1      362.30      310.51     12.30 o
 -17   4   1      115.44      133.23      9.87 o
 -16   4   1      390.55      434.64     14.02 o
 -15   4   1      281.93      274.67     10.28 o
 -14   4   1      385.04      380.18     10.91 o
 -13   4   1       21.47       18.32      3.61 o
 -12   4   1       52.20       59.95      4.83 o
 -11   4   1       75.17       69.72      4.80 o
 -10   4   1     1552.20     1561.05     19.94 o
  -9   4   1     4143.85     4218.27     51.88 o
  -8   4   1     1208.65     1205.90     15.11 o
  -7   4   1     5831.28     6005.19     66.96 o
  -6   4   1      555.00      549.64      7.53 o
  -5   4   1     1944.08     1960.89     21.06 o
  -4   4   1     1906.65     1893.98     25.87 o
  -3   4   1       34.02       31.13      2.31 o
  -2   4   1    11880.45    12141.96    130.77 o
  -1   4   1     2018.97     2027.06     28.93 o
   0   4   1        0.18       10.64      2.39 o
   1   4   1      738.43      731.20      8.83 o
   2   4   1       90.93      105.10      3.23 o
   3   4   1     5204.08     5241.50     67.09 o
   4   4   1     9864.60     9864.17    129.15 o
   5   4   1     3290.62     3313.38     51.98 o
   6   4   1      915.16      865.02     11.12 o
   7   4   1     1549.70     1482.20     20.55 o
   8   4   1      578.58      545.92     10.09 o
   9   4   1     3530.80     3567.47     50.27 o
  10   4   1     2328.01     2257.52     42.80 o
  11   4   1      884.91      896.25     14.65 o
  12   4   1      795.81      759.25     15.82 o
  13   4   1       15.11        9.68      3.39 o
  14   4   1      418.13      409.70     12.46 o
  15   4   1        3.85        8.41      3.85 o
  16   4   1      179.95      182.62      9.39 o
  17   4   1       49.72       53.30      5.82 o
 -16   5   1      109.48       97.79      8.33 o
 -15   5   1      441.90      451.22     18.03 o
 -14   5   1       45.14       33.99      5.06 o
 -13   5   1        0.47        0.00      3.73 o
 -12   5   1      221.72      252.50      9.02 o
 -11   5   1     1801.08     1905.00     30.98 o
 -10   5   1     3208.18     3184.09     53.19 o
  -9   5   1       45.47       46.94      4.33 o
  -8   5   1     2905.16     2833.16     45.23 o
  -7   5   1     1575.65     1584.71     28.73 o
  -6   5   1      160.12      167.88      5.35 o
  -5   5   1      547.56      559.97      9.05 o
  -4   5   1       42.15       37.07      3.93 o
  -3   5   1    10014.92     9911.50    130.99 o
  -2   5   1     7319.70     7073.17    102.73 o
  -1   5   1       32.48       28.78      2.30 o
   0   5   1      174.55      185.68      5.42 o
   1   5   1     5249.45     5062.88     68.36 o
   2   5   1     2259.79     2307.88     28.39 o
   3   5   1      268.14      240.13      4.82 o
   4   5   1    10176.39     9984.60    143.10 o
   5   5   1     9415.51     9138.79    150.02 o
   6   5   1      163.62      135.62      5.54 o
   7   5   1        1.57        8.98      2.73 o
   8   5   1      545.62      553.36     14.11 o
   9   5   1     1774.04     1769.65     34.54 o
  10   5   1     2072.53     2041.41     34.18 o
  11   5   1       27.00       29.39      4.62 o
  12   5   1     1960.08     1952.30     30.07 o
  13   5   1      859.61      899.63     25.56 o
  14   5   1        1.88        6.20      4.02 o
  15   5   1        7.61        9.29      4.83 o
  16   5   1      335.77      288.97     25.23 o
 -15   6   1       50.17       49.51      6.43 o
 -14   6   1      215.09      169.75     10.06 o
 -13   6   1      532.87      545.26     19.18 o
 -12   6   1      442.14      463.01     13.85 o
 -11   6   1     1168.27     1223.81     28.33 o
 -10   6   1      100.53       99.20      7.46 o
  -9   6   1      900.09      864.42     20.08 o
  -8   6   1       39.18       55.69      4.40 o
  -7   6   1     1899.19     1763.35     41.86 o
  -6   6   1      429.41      437.01     10.38 o
  -5   6   1     6233.08     6085.22    100.98 o
  -4   6   1       17.08       28.39      3.57 o
  -3   6   1      920.12      906.31     16.83 o
  -2   6   1     1743.79     1795.87     30.45 o
  -1   6   1     4328.34     4373.77     99.19 o
   0   6   1     3697.60     3736.42     68.83 o
   1   6   1      329.04      316.10      8.27 o
   2   6   1     3172.90     3071.28     61.72 o
   3   6   1     1590.86     1599.65     35.21 o
   4   6   1       50.63       66.95      4.66 o
   5   6   1     1899.23     1861.53     39.60 o
   6   6   1        0.50        4.46      2.77 o
   7   6   1     5847.64     5741.95    114.21 o
   8   6   1      236.70      270.43      9.32 o
   9   6   1     1274.07     1256.36     21.83 o
  10   6   1       84.52       62.81      5.37 o
  11   6   1     1133.63     1115.74     32.56 o
  12   6   1      109.33      119.65      6.88 o
  13   6   1       72.19       95.10      6.92 o
  14   6   1      393.15      399.16     14.23 o
  15   6   1      266.02      295.88     13.54 o
 -13   7   1       33.56       47.81      7.79 o
 -12   7   1       99.93      100.58      7.37 o
 -11   7   1      765.40      721.26     16.52 o
 -10   7   1       85.68       82.62      5.84 o
  -9   7   1       13.74       17.26      3.93 o
  -8   7   1      683.63      677.23     21.03 o
  -7   7   1      576.23      599.42     21.55 o
  -6   7   1       34.19       31.88      5.52 o
  -5   7   1     2231.82     2311.61     46.14 o
  -4   7   1      188.12      178.82      6.89 o
  -3   7   1       41.45       48.22      4.05 o
  -2   7   1       75.84       73.94      5.44 o
  -1   7   1     3007.34     2972.29     95.06 o
   0   7   1      349.89      352.19     11.28 o
   1   7   1     1758.78     1849.77     49.80 o
   2   7   1      611.85      573.89     15.23 o
   3   7   1     2392.40     2305.36     58.60 o
   4   7   1      236.55      187.75      9.15 o
   5   7   1       30.59       31.00      4.28 o
   6   7   1       11.96       15.13      3.65 o
   7   7   1      206.65      249.71      9.01 o
   8   7   1      186.85      180.87      7.96 o
   9   7   1       63.41       67.19      5.83 o
  10   7   1      237.49      257.87     15.38 o
  11   7   1      333.46      332.39     11.02 o
  12   7   1        5.06        9.68      4.25 o
  13   7   1      430.13      386.46     16.34 o
 -11   8   1       93.62       76.23      6.36 o
 -10   8   1      395.53      449.29     14.42 o
  -9   8   1      358.85      365.54     13.48 o
  -8   8   1       86.43       65.30      6.04 o
  -7   8   1      416.91      396.65     13.82 o
  -6   8   1      121.87      119.00      6.88 o
  -5   8   1      634.30      647.67     17.51 o
  -4   8   1     1762.24     1794.04     49.46 o
  -3   8   1       33.61       32.18      5.01 o
  -2   8   1     2828.86     2811.26     84.70 o
  -1   8   1      511.59      521.32     19.38 o
   0   8   1      471.20      459.55     20.41 o
   1   8   1       50.85       53.27      5.83 o
   2   8   1        0.03        3.15      4.44 o
   3   8   1      872.60      929.90     29.88 o
   4   8   1     1254.26     1261.48     54.61 o
   5   8   1      337.42      349.82     15.02 o
   6   8   1      203.16      202.99     10.79 o
   7   8   1      555.61      555.53     22.29 o
   8   8   1      219.29      213.67     11.36 o
   9   8   1      603.89      609.67     19.13 o
  10   8   1      716.69      662.83     25.24 o
  -7   9   1      157.55      170.11      9.18 o
  -6   9   1       33.95       17.70      4.90 o
  -5   9   1       12.67       11.07      4.71 o
  -4   9   1      192.03      198.74      9.53 o
  -3   9   1      206.69      219.13      9.97 o
  -2   9   1     1357.59     1349.13     35.85 o
  -1   9   1       37.25       38.65      5.64 o
   0   9   1      255.05      249.14     15.20 o
   1   9   1      218.16      164.58     12.81 o
   2   9   1     1150.86     1175.93     59.68 o
   3   9   1        4.89        8.96      5.93 o
   4   9   1     1863.46     1957.63     81.09 o
   5   9   1       19.45       20.80      5.62 o
   6   9   1       46.55       55.06      7.02 o
   7   9   1        4.71        8.09      5.14 o
 -18   0   2     1069.25     1139.88     29.60 o
 -16   0   2      347.89      276.68     15.00 o
 -14   0   2       50.99       38.27      7.02 o
 -12   0   2      935.31     1030.26     23.99 o
 -10   0   2     2410.46     2496.80     31.55 o
  -8   0   2        4.50       22.99      3.17 o
  -6   0   2    38573.79    40734.98    419.88 o
  -4   0   2    15019.31    17289.09    252.42 o
  -2   0   2       78.54      114.40     14.55 o
   0   0   2     9061.98     9081.92    134.46 o
   2   0   2   117626.39   104673.77   2418.60 o
   4   0   2     8751.20     9107.44    102.34 o
   6   0   2    17622.63    17620.19    168.31 o
   8   0   2      372.74      361.54      8.46 o
  10   0   2     2864.77     2807.69     34.64 o
  12   0   2      413.01      383.46     11.70 o
  14   0   2     6995.79     6929.92     69.44 o
  16   0   2      252.23      256.48     11.26 o
  18   0   2       76.15       63.04      8.18 o
 -19   1   2        0.87        6.29      4.81 o
 -18   1   2       23.73       15.79      4.11 o
 -17   1   2      236.48      219.57      8.80 o
 -16   1   2       39.84       51.56      5.38 o
 -15   1   2      756.49      810.23     18.50 o
 -14   1   2      407.20      366.98      9.38 o
 -13   1   2      335.68      333.62      9.72 o
 -12   1   2     6881.82     6813.50     59.04 o
 -11   1   2     1091.05     1039.57     14.71 o
 -10   1   2     1759.78     1681.66     18.30 o
  -9   1   2       89.76       90.07      3.61 o
  -8   1   2      101.56      110.29      3.83 o
  -7   1   2       16.60       33.74      3.35 o
  -6   1   2      373.82      443.39      9.06 o
  -5   1   2      576.97      615.55     11.91 o
  -4   1   2    18171.24    18709.40    567.44 o
  -3   1   2    20240.46    20628.12    230.70 o
  -2   1   2     3146.26     3287.09     31.82 o
  -1   1   2    28059.41    28516.85    301.14 o
   0   1   2    11356.56    11490.23    246.45 o
   1   1   2      178.45      230.49      4.02 o
   2   1   2     2530.67     2543.95    100.55 o
   3   1   2      553.53      554.08     13.68 o
   4   1   2     1513.14     1686.82     18.27 o
   5   1   2    11029.17    11263.14    125.54 o
   6   1   2     1514.73     1619.10     14.33 o
   7   1   2     5805.65     5733.11     39.55 o
   8   1   2    12184.39    12016.44    107.50 o
   9   1   2     6388.51     6317.00     47.62 o
  10   1   2      375.88      349.57      7.21 o
  11   1   2     1044.52     1021.00     14.60 o
  12   1   2       32.09       22.60      2.89 o
  13   1   2       27.24       21.41      2.87 o
  14   1   2       91.73       94.99      5.04 o
  15   1   2       11.60       13.53      4.21 o
  16   1   2      327.67      337.75      9.02 o
  17   1   2      653.92      663.36     15.53 o
  18   1   2      138.36      116.84      7.85 o
 -18   2   2       33.00       15.65      4.88 o
 -17   2   2      247.21      276.35     12.07 o
 -16   2   2       11.93       21.05      4.90 o
 -15   2   2     1956.65     1860.76     26.19 o
 -14   2   2     1068.45     1104.79     17.58 o
 -13   2   2      791.22      676.20     12.78 o
 -12   2   2      436.61      399.50      8.72 o
 -11   2   2      165.21      169.10      5.44 o
 -10   2   2      257.55      241.36      5.78 o
  -9   2   2     3765.48     3884.22     28.88 o
  -8   2   2      463.49      455.66      6.91 o
  -7   2   2    27360.73    27978.21    314.12 o
  -6   2   2     1860.25     2015.45     22.61 o
  -5   2   2     1110.23     1279.92     19.53 o
  -4   2   2     6015.01     6597.11     77.44 o
  -3   2   2     1171.16     1282.26     16.41 o
  -2   2   2    13905.02    14307.81    125.83 o
  -1   2   2      660.46      758.54     12.00 o
   0   2   2     2357.49     2222.90     61.35 o
   1   2   2     8681.18     8569.64    194.56 o
   2   2   2      436.94      466.67     25.59 o
   3   2   2    20579.79    20383.53    311.91 o
   4   2   2      152.71      143.00      4.68 o
   5   2   2    15304.44    15306.79    112.55 o
   6   2   2      204.59      189.89      6.07 o
   7   2   2     3760.80     3660.88     34.59 o
   8   2   2      432.90      422.45      6.74 o
   9   2   2      294.08      298.28      6.31 o
  10   2   2     1479.37     1416.38     16.93 o
  11   2   2     2777.74     2813.73     37.33 o
  12   2   2      181.96      187.38      6.90 o
  13   2   2      562.24      574.19     13.72 o
  14   2   2      335.81      310.86      9.26 o
  15   2   2      483.32      437.39     12.04 o
  16   2   2       56.30       56.56      5.19 o
  17   2   2        0.96        3.05      3.67 o
  18   2   2       43.55       43.75      5.52 o
 -18   3   2       24.20       22.36      5.21 o
 -17   3   2       10.46        6.01      4.42 o
 -16   3   2        7.27       10.68      4.06 o
 -15   3   2       47.66       57.62      5.23 o
 -14   3   2      183.05      165.21      7.78 o
 -13   3   2     2676.76     2672.99     31.83 o
 -12   3   2      987.99     1033.49     17.05 o
 -11   3   2     1711.50     1754.72     23.36 o
 -10   3   2     3871.70     4013.03     37.75 o
  -9   3   2     1907.43     1898.32     23.77 o
  -8   3   2     4760.13     4778.33     39.79 o
  -7   3   2      369.56      376.99      5.18 o
  -6   3   2     1682.76     1781.31     19.81 o
  -5   3   2     4381.70     4519.10     31.68 o
  -4   3   2     1314.32     1353.46     12.83 o
  -3   3   2    14249.14    14283.80    150.18 o
  -2   3   2      385.64      350.37      7.45 o
  -1   3   2    19495.79    19878.30    256.71 o
   0   3   2       49.58       80.03      9.75 o
   1   3   2     3382.51     3293.87     41.01 o
   2   3   2     5902.76     5770.02     56.02 o
   3   3   2      532.66      482.35     11.17 o
   4   3   2     6445.83     6533.59     57.34 o
   5   3   2     1833.29     1769.91     17.09 o
   6   3   2     6120.52     6077.41     74.04 o
   7   3   2    10851.79    10761.43    105.12 o
   8   3   2     1070.25     1024.40     13.75 o
   9   3   2     6216.40     6119.33     93.23 o
  10   3   2      521.44      541.34     15.66 o
  11   3   2     1126.60     1085.59     18.46 o
  12   3   2      591.04      575.76     15.02 o
  13   3   2        6.77        6.01      3.40 o
  14   3   2      280.34      287.36     10.02 o
  15   3   2     1331.80     1367.13     22.25 o
  16   3   2      130.77      107.47      6.76 o
  17   3   2      824.07      819.87     18.45 o
 -17   4   2      292.97      320.09     12.62 o
 -16   4   2       39.79       37.85      5.30 o
 -15   4   2       79.64       74.80      6.36 o
 -14   4   2        7.83        1.46      3.64 o
 -13   4   2      414.68      452.27     11.90 o
 -12   4   2      238.59      237.51      8.33 o
 -11   4   2     2659.65     2684.68     49.85 o
 -10   4   2      738.50      763.85     12.25 o
  -9   4   2      112.06      130.74      4.83 o
  -8   4   2      946.98      961.35     12.39 o
  -7   4   2      269.46      280.33      5.46 o
  -6   4   2     8754.16     8871.94    101.70 o
  -5   4   2    13083.98    13083.10    117.06 o
  -4   4   2      923.42      990.61     12.95 o
  -3   4   2     1312.83     1335.78     14.74 o
  -2   4   2       71.70       91.10      3.57 o
  -1   4   2     1486.92     1481.04     13.67 o
   0   4   2     7601.79     7579.98     86.13 o
   1   4   2    15565.85    15522.95    179.16 o
   2   4   2    15910.31    15703.43    164.19 o
   3   4   2     1640.30     1689.44     20.04 o
   4   4   2      430.85      429.07      6.65 o
   5   4   2      523.64      519.48      9.17 o
   6   4   2     1639.27     1590.02     23.55 o
   7   4   2     2866.20     2886.96     44.78 o
   8   4   2       10.20       17.50      2.43 o
   9   4   2     3212.46     3198.76     55.68 o
  10   4   2      691.64      740.53     16.66 o
  11   4   2      522.16      488.90     13.38 o
  12   4   2       87.30       76.03      5.54 o
  13   4   2      940.08      892.23     26.12 o
  14   4   2     2071.04     2119.91     38.65 o
  15   4   2      497.25      494.14     14.68 o
  16   4   2      133.06      112.71      7.83 o
  17   4   2        7.67        6.74      4.41 o
 -16   5   2       90.85      117.30      8.49 o
 -15   5   2      528.37      546.13     16.88 o
 -14   5   2      534.84      558.61     16.01 o
 -13   5   2      153.20      137.95      7.72 o
 -12   5   2     2009.57     2051.53     57.03 o
 -11   5   2      847.73      858.78     23.03 o
 -10   5   2      334.56      334.54      9.45 o
  -9   5   2       51.83       41.84      3.77 o
  -8   5   2      732.74      739.90     12.14 o
  -7   5   2       47.22       52.49      3.58 o
  -6   5   2     1007.42     1073.58     16.56 o
  -5   5   2    10229.14    10423.54    127.46 o
  -4   5   2     4826.03     4756.31     77.12 o
  -3   5   2     5528.64     5456.53     64.23 o
  -2   5   2       89.59      107.62      3.51 o
  -1   5   2     3008.99     2911.32     55.32 o
   0   5   2     2941.73     2924.66     53.24 o
   1   5   2     5102.83     5067.01     76.82 o
   2   5   2      531.47      532.41      7.41 o
   3   5   2     2631.66     2714.86     33.13 o
   4   5   2     1219.15     1199.11     20.89 o
   5   5   2      552.18      545.65     10.72 o
   6   5   2       75.98       70.79      3.48 o
   7   5   2     1364.17     1282.10     26.96 o
   8   5   2     1791.00     1769.88     43.30 o
   9   5   2       32.92       40.67      4.27 o
  10   5   2       23.30       21.11      4.50 o
  11   5   2     1449.65     1442.09     53.89 o
  12   5   2      357.33      370.04     18.00 o
  13   5   2       84.19       75.47      6.89 o
  14   5   2       12.06        3.56      4.64 o
  15   5   2      275.97      250.99     12.62 o
  16   5   2      268.73      271.83     13.46 o
 -15   6   2      326.29      353.44     14.34 o
 -14   6   2      962.31      997.00     23.63 o
 -13   6   2      243.61      228.66     12.04 o
 -12   6   2      431.64      412.50     14.07 o
 -11   6   2       44.76       32.37      5.03 o
 -10   6   2      551.79      562.57     14.19 o
  -9   6   2      503.14      501.86     14.36 o
  -8   6   2      839.88      936.30     16.08 o
  -7   6   2      601.32      583.48     15.72 o
  -6   6   2     1178.57     1144.60     16.61 o
  -5   6   2     1194.38     1208.65     22.26 o
  -4   6   2      660.61      592.22     10.61 o
  -3   6   2       18.16       19.16      3.19 o
  -2   6   2     5997.02     5949.86    119.01 o
  -1   6   2        6.93        9.60      2.91 o
   0   6   2     4827.23     4814.08    101.63 o
   1   6   2     1832.59     1817.09     39.77 o
   2   6   2     1097.26     1084.31     25.92 o
   3   6   2        0.99       13.32      4.60 o
   4   6   2      262.41      258.11      8.29 o
   5   6   2      497.61      498.81     13.34 o
   6   6   2     1764.54     1819.67     51.57 o
   7   6   2      700.03      690.08     19.25 o
   8   6   2       25.98       31.68      4.04 o
   9   6   2      982.82      986.98     18.03 o
  10   6   2     1415.58     1392.87     29.71 o
  11   6   2       50.97       64.14      6.21 o
  12   6   2      128.38      117.24      7.83 o
  13   6   2       20.42       17.68      4.58 o
  14   6   2      188.94      178.15     10.67 o
 -13   7   2        1.83        5.84      4.42 o
 -12   7   2       58.67       52.27      5.90 o
 -11   7   2       77.33       70.80      6.61 o
 -10   7   2     1983.18     1986.23     58.75 o
  -9   7   2      475.97      472.42     13.31 o
  -8   7   2     2476.47     2484.65     67.59 o
  -7   7   2      401.48      385.71     11.68 o
  -6   7   2     1173.72     1204.08     25.70 o
  -5   7   2      204.75      208.40      7.35 o
  -4   7   2      563.74      582.07     12.71 o
  -3   7   2       28.86       31.73      3.96 o
  -2   7   2       74.93       57.14      4.90 o
  -1   7   2      370.82      370.92      9.87 o
   0   7   2     1523.09     1522.02     28.93 o
   1   7   2     1019.25      968.68     23.55 o
   2   7   2     1393.51     1384.88     24.26 o
   3   7   2      610.55      567.05     14.21 o
   4   7   2     6625.90     6633.22    198.63 o
   5   7   2      296.80      277.96     10.55 o
   6   7   2     1448.19     1436.27     35.21 o
   7   7   2      309.84      294.90     10.44 o
   8   7   2      760.01      777.94     18.83 o
   9   7   2       84.59       92.99      7.79 o
  10   7   2      565.73      634.49     31.35 o
  11   7   2       63.57       56.81     10.97 o
  12   7   2      795.85      817.45     39.05 o
 -10   8   2       38.26       34.08      6.63 o
  -9   8   2       29.04       39.76      5.36 o
  -8   8   2      640.72      688.10     35.43 o
  -7   8   2        6.10       10.14      4.47 o
  -6   8   2       35.56       39.72      4.96 o
  -5   8   2     1142.85     1092.15     27.84 o
  -4   8   2       97.05       97.52      6.03 o
  -3   8   2     1219.58     1221.91     33.08 o
  -2   8   2      274.46      300.18      9.75 o
  -1   8   2      365.49      347.73     10.40 o
   0   8   2     1378.43     1422.11     30.34 o
   1   8   2     1830.66     1840.74     44.68 o
   2   8   2        7.64       24.40      4.80 o
   3   8   2      107.86      111.78      8.72 o
   4   8   2       16.92       19.90      5.09 o
   5   8   2       60.84       69.80      7.33 o
   6   8   2        5.82        8.59      5.12 o
   7   8   2     1832.82     1889.40     57.36 o
   8   8   2       16.12       23.15      4.83 o
   9   8   2     1317.23     1409.23     43.42 o
  10   8   2       20.68       19.56      6.23 o
  -7   9   2      101.57      112.92      7.73 o
  -6   9   2       88.58       72.21      6.46 o
  -5   9   2     1551.96     1702.80     42.24 o
  -4   9   2       39.58       38.15      5.17 o
  -3   9   2      202.23      230.74     15.99 o
  -2   9   2       12.62       16.45      5.28 o
  -1   9   2       11.84       17.01      4.83 o
   0   9   2       20.42       23.48      4.67 o
   1   9   2      976.80     1024.60     33.84 o
   2   9   2        4.40        7.48      5.08 o
   3   9   2      732.26      790.05     26.76 o
   4   9   2      353.00      300.62     16.99 o
   5   9   2       16.69       16.51      5.56 o
   6   9   2        6.13        0.00      5.41 o
 -17   0   3      486.96      453.99     23.22 o
 -15   0   3     3314.07     3363.60     66.37 o
 -13   0   3     2917.48     2696.12     45.47 o
 -11   0   3       76.45       63.80      4.99 o
  -9   0   3      513.74      475.40      9.92 o
  -7   0   3    32712.19    34335.80    358.68 o
  -5   0   3    14389.71    15308.82    148.25 o
  -3   0   3     2209.53     2041.75     37.97 o
  -1   0   3     8180.40     7813.40    131.81 o
   1   0   3     2120.10     2194.15     31.55 o
   3   0   3     2981.47     3306.19     49.94 o
   5   0   3    25262.37    23575.05    178.40 o
   7   0   3     9499.17     9173.53     94.19 o
   9   0   3     1200.28     1114.32     16.23 o
  11   0   3       12.85       11.74      3.35 o
  13   0   3     1495.51     1473.60     24.69 o
  15   0   3       51.83       51.89      5.87 o
  17   0   3      156.35      122.44     12.03 o
 -18   1   3      109.37      101.47      6.97 o
 -17   1   3        6.79        0.65      4.81 o
 -16   1   3        7.51        4.40      4.49 o
 -15   1   3        9.68       34.72      4.88 o
 -14   1   3      150.24      165.93      8.03 o
 -13   1   3     1785.74     1856.57     27.47 o
 -12   1   3     1464.51     1518.36     20.49 o
 -11   1   3      158.39      145.11      5.20 o
 -10   1   3    12845.17    13002.26    105.64 o
  -9   1   3     3570.59     3546.08     26.32 o
  -8   1   3     1585.66     1650.89     15.59 o
  -7   1   3      818.65      819.86      9.99 o
  -6   1   3      237.53      256.09      4.95 o
  -5   1   3     1106.05     1175.62     17.90 o
  -4   1   3     2865.66     2944.77     34.74 o
  -3   1   3     6439.93     6827.25     99.19 o
  -2   1   3     8607.96     8550.50     85.86 o
  -1   1   3    52335.29    48763.97   1125.11 o
   0   1   3    16488.30    17512.52    268.71 o
   1   1   3     5383.38     5783.56    125.39 o
   2   1   3    11234.51    11427.89    158.82 o
   3   1   3     3866.90     3936.07     61.31 o
   4   1   3     7284.80     7476.38     55.80 o
   5   1   3       21.68       23.34      1.99 o
   6   1   3     1591.77     1615.78     12.64 o
   7   1   3     6219.73     6019.45     43.84 o
   8   1   3     3299.90     3182.72     32.37 o
   9   1   3      485.09      461.45      7.87 o
  10   1   3     1124.37     1055.73     14.99 o
  11   1   3     6795.70     6541.67     54.39 o
  12   1   3        5.07        8.65      3.27 o
  13   1   3      177.48      155.49      7.09 o
  14   1   3       39.61       32.13      4.20 o
  15   1   3      384.06      368.89     11.22 o
  16   1   3        2.01        7.28      3.58 o
  17   1   3       27.73       24.25      4.08 o
  18   1   3        2.81       11.29      6.36 o
 -18   2   3       41.99       71.00      8.03 o
 -17   2   3       85.62       46.17      6.97 o
 -16   2   3     1082.12     1101.16     23.06 o
 -15   2   3      266.61      266.69     10.69 o
 -14   2   3        9.93       17.53      3.68 o
 -13   2   3      293.48      314.64      8.87 o
 -12   2   3       31.43       45.87      4.28 o
 -11   2   3      655.58      638.16     13.10 o
 -10   2   3       89.21      115.68      5.07 o
  -9   2   3      316.88      343.91      7.67 o
  -8   2   3      742.56      780.24     15.12 o
  -7   2   3     1503.67     1532.63     16.64 o
  -6   2   3    13871.50    14283.62    171.61 o
  -5   2   3       54.77       46.86      2.11 o
  -4   2   3    25295.84    26016.73    133.72 o
  -3   2   3     1522.66     1464.07     16.79 o
  -2   2   3      605.28      623.81     10.51 o
  -1   2   3      579.87      689.14     17.25 o
   0   2   3     3584.23     3664.84    137.02 o
   1   2   3     5120.64     5170.62     85.77 o
   2   2   3    18963.10    18328.97    340.16 o
   3   2   3      211.01      163.24      4.24 o
   4   2   3    20085.47    19746.21    266.18 o
   5   2   3     3667.66     3762.42     39.90 o
   6   2   3     7999.85     8050.51     85.64 o
   7   2   3      323.06      335.78      5.47 o
   8   2   3     2490.93     2387.41     32.70 o
   9   2   3     2341.83     2274.37     30.46 o
  10   2   3       21.77       15.43      2.91 o
  11   2   3      220.64      205.86      7.64 o
  12   2   3      796.56      787.82     14.86 o
  13   2   3      629.74      568.91     13.04 o
  14   2   3     2837.00     2861.02     32.41 o
  15   2   3      149.24      144.33      7.12 o
  16   2   3     1121.50     1163.86     21.25 o
  17   2   3       42.90       42.44      5.16 o
 -17   3   3      448.80      435.85     14.26 o
 -16   3   3        2.92        2.36      4.06 o
 -15   3   3      707.71      697.45     16.79 o
 -14   3   3      876.17      875.29     18.21 o
 -13   3   3      144.67      178.64      8.01 o
 -12   3   3      188.96      187.93      7.72 o
 -11   3   3       71.38       59.57      4.53 o
 -10   3   3     6061.75     6125.05     77.12 o
  -9   3   3      304.09      283.11      7.15 o
  -8   3   3      518.44      518.78      8.01 o
  -7   3   3      437.90      494.45      7.35 o
  -6   3   3      341.55      377.39      6.30 o
  -5   3   3     2878.03     2972.78     35.77 o
  -4   3   3      169.05      246.78      5.70 o
  -3   3   3    16509.21    16487.11    176.75 o
  -2   3   3    22021.75    22098.93    222.94 o
  -1   3   3    12041.68    11999.91    148.89 o
   0   3   3     4580.65     4561.02     41.27 o
   1   3   3     1829.32     1660.26     16.44 o
   2   3   3     4841.43     4855.47     57.87 o
   3   3   3      131.55      160.54      6.66 o
   4   3   3      740.16      692.90     10.06 o
   5   3   3     1681.34     1698.93     22.30 o
   6   3   3     2969.11     2879.15     45.83 o
   7   3   3       11.85       28.57      5.51 o
   8   3   3     3094.47     3079.59     49.82 o
   9   3   3      530.57      499.65     14.53 o
  10   3   3     2359.48     2355.84     35.21 o
  11   3   3     1693.09     1686.94     33.41 o
  12   3   3      380.33      376.60     11.43 o
  13   3   3      294.55      277.17     10.06 o
  14   3   3       14.21       17.97      4.09 o
  15   3   3        1.68        1.46      3.70 o
  16   3   3       11.06       16.90      3.89 o
  17   3   3       24.88       24.68      4.66 o
 -17   4   3       58.22       45.87      6.54 o
 -16   4   3      468.02      438.33     14.15 o
 -15   4   3     1462.75     1523.57     25.04 o
 -14   4   3     1344.81     1463.50     25.92 o
 -13   4   3     1153.22     1125.16     20.78 o
 -12   4   3      292.38      272.21     11.75 o
 -11   4   3      164.86      139.77      7.53 o
 -10   4   3       15.47       15.68      3.00 o
  -9   4   3      231.97      212.30      6.16 o
  -8   4   3     5525.01     5642.86     69.66 o
  -7   4   3     6479.88     6496.70     75.47 o
  -6   4   3       96.92       90.53      3.52 o
  -5   4   3     3255.45     3353.86     33.32 o
  -4   4   3      614.53      614.26      7.21 o
  -3   4   3      357.06      363.38      5.10 o
  -2   4   3     4538.18     4471.80     48.19 o
  -1   4   3     3255.98     3370.47     30.17 o
   0   4   3     6450.50     6462.05     69.27 o
   1   4   3      117.33      133.71      3.46 o
   2   4   3      178.55      183.47      4.22 o
   3   4   3      687.76      659.61     11.19 o
   4   4   3     5273.62     5157.16     78.96 o
   5   4   3     6407.86     6328.94    110.44 o
   6   4   3     4577.74     4454.98     91.40 o
   7   4   3     2280.44     2230.77     48.89 o
   8   4   3      103.70       98.51      5.24 o
   9   4   3      179.03      166.06      7.34 o
  10   4   3      216.18      213.69      8.69 o
  11   4   3      188.71      202.67      8.91 o
  12   4   3     2101.07     2074.30     51.19 o
  13   4   3      108.12      133.84      8.03 o
  14   4   3      330.88      306.90     11.52 o
  15   4   3       40.35       32.44      4.92 o
  16   4   3       18.44       27.30      6.44 o
 -16   5   3       55.09       50.24      6.59 o
 -15   5   3      108.36      106.48      8.27 o
 -14   5   3      334.86      307.34     12.42 o
 -13   5   3      222.32      234.78     10.56 o
 -12   5   3      630.63      644.52     16.48 o
 -11   5   3        2.96       15.41      4.38 o
 -10   5   3      337.51      349.60     10.44 o
  -9   5   3     1222.91     1237.58     18.54 o
  -8   5   3     5045.99     5208.04     68.12 o
  -7   5   3       64.22       65.21      3.71 o
  -6   5   3      584.04      559.92      9.26 o
  -5   5   3     1314.42     1300.71     16.50 o
  -4   5   3       86.51       92.39      3.50 o
  -3   5   3      384.00      396.85      7.35 o
  -2   5   3     2443.00     2498.38     41.11 o
  -1   5   3     3818.60     3759.37     50.90 o
   0   5   3     1898.99     1772.13     25.46 o
   1   5   3      215.44      225.70      4.97 o
   2   5   3     1010.04      961.22     13.91 o
   3   5   3     2801.68     2675.68     40.66 o
   4   5   3     3860.40     3853.32     65.06 o
   5   5   3        4.94       15.43      2.33 o
   6   5   3     4939.89     4925.53    121.04 o
   7   5   3     3191.78     3037.36     79.95 o
   8   5   3       56.28       46.96      4.43 o
   9   5   3      106.85       96.41      6.02 o
  10   5   3        7.18        4.08      3.96 o
  11   5   3     1597.16     1598.52     36.83 o
  12   5   3     1235.04     1336.25     51.19 o
  13   5   3       35.51       55.50      6.31 o
  14   5   3      244.27      261.25     12.80 o
  15   5   3      192.73      225.89     12.34 o
 -14   6   3       77.37       75.86      7.29 o
 -13   6   3      253.50      288.18     11.44 o
 -12   6   3       13.05       12.35      4.38 o
 -11   6   3     1332.33     1392.68     33.06 o
 -10   6   3      251.26      259.54      9.77 o
  -9   6   3     2319.42     2391.70     36.42 o
  -8   6   3     1528.03     1530.27     28.40 o
  -7   6   3      461.77      459.34     10.05 o
  -6   6   3     1211.96     1236.86     27.03 o
  -5   6   3      419.91      367.93     11.02 o
  -4   6   3      801.75      827.22     13.92 o
  -3   6   3     2967.20     2850.73     48.16 o
  -2   6   3      281.70      296.78      8.46 o
  -1   6   3       12.24        6.04      2.53 o
   0   6   3      610.89      648.51     11.31 o
   1   6   3     6319.29     6123.69     96.83 o
   2   6   3     2588.85     2483.12     39.97 o
   3   6   3     1579.11     1529.90     21.98 o
   4   6   3       57.02       55.51      4.58 o
   5   6   3      778.83      785.33     23.21 o
   6   6   3       97.41       81.77      5.94 o
   7   6   3      907.06      953.17     24.84 o
   8   6   3      486.74      464.99     17.12 o
   9   6   3     2287.12     2336.31     66.63 o
  10   6   3      432.79      465.50     29.79 o
  11   6   3      332.90      374.62     15.19 o
  12   6   3       54.55       33.73      6.41 o
  13   6   3      981.02     1000.40     35.97 o
  14   6   3      161.88      180.80     12.02 o
 -12   7   3        3.64        1.08      3.82 o
 -11   7   3      363.38      365.25     12.04 o
 -10   7   3      106.58      117.44      7.29 o
  -9   7   3      530.64      492.20     12.97 o
  -8   7   3       73.20       71.46      6.94 o
  -7   7   3       10.80        8.10      3.74 o
  -6   7   3     1127.74     1137.14     28.22 o
  -5   7   3     3242.00     3329.38     82.02 o
  -4   7   3        4.77        0.86      2.91 o
  -3   7   3     4160.28     4272.64     93.96 o
  -2   7   3      266.81      253.09      8.11 o
  -1   7   3       76.42       73.70      5.10 o
   0   7   3       28.20       33.40      3.78 o
   1   7   3      640.58      602.59     13.98 o
   2   7   3      144.91      132.41      6.73 o
   3   7   3     1475.85     1525.02     40.51 o
   4   7   3      302.42      260.27      9.51 o
   5   7   3      726.18      724.94     17.71 o
   6   7   3      580.25      572.75     16.00 o
   7   7   3      298.32      289.19     12.46 o
   8   7   3       22.94       27.74      7.32 o
   9   7   3      143.52      104.71      8.47 o
  10   7   3       20.19       11.13      6.08 o
  11   7   3        2.51       11.32      6.38 o
  12   7   3        1.62        6.51      6.20 o
 -10   8   3        0.63        4.29      5.64 o
  -9   8   3       98.74       97.18      8.62 o
  -8   8   3     1222.60     1332.70     59.86 o
  -7   8   3       91.84       95.11      7.43 o
  -6   8   3      117.98      152.94      7.81 o
  -5   8   3       99.55       88.02      5.71 o
  -4   8   3        1.51        0.00      3.32 o
  -3   8   3      178.23      168.59      7.78 o
  -2   8   3     1990.22     1897.38     46.75 o
  -1   8   3       45.49       43.25      4.27 o
   0   8   3     2984.03     3092.15     73.35 o
   1   8   3      454.61      491.41     16.16 o
   2   8   3      134.64      145.06      9.30 o
   3   8   3       75.66       90.36      8.61 o
   4   8   3      162.99      135.71      9.15 o
   5   8   3      348.02      348.86     14.33 o
   6   8   3       60.05       74.36      8.59 o
   7   8   3      198.21      199.96     10.00 o
   8   8   3        1.76        1.14      4.66 o
   9   8   3      325.02      328.19     22.00 o
  -6   9   3      477.13      492.66     21.44 o
  -5   9   3      267.26      245.99     10.62 o
  -4   9   3       56.22       41.71      4.97 o
  -3   9   3        0.28        0.29      3.40 o
  -2   9   3      669.78      736.83     22.23 o
  -1   9   3      146.03      150.66     10.79 o
   0   9   3      569.21      560.12     15.80 o
   1   9   3      100.56       89.94      7.51 o
   2   9   3        0.25        7.54      6.06 o
   3   9   3      241.21      235.52     14.34 o
   4   9   3     1277.20     1342.35     45.94 o
   5   9   3       67.71       70.61      9.14 o
 -18   0   4        0.06       15.02      8.15 o
 -16   0   4     1723.66     1887.95     61.21 o
 -14   0   4      469.44      409.20     25.11 o
 -12   0   4       17.66       11.29      4.05 o
 -10   0   4      182.08      125.39      8.52 o
  -8   0   4      247.39      228.78      8.24 o
  -6   0   4     7784.71     8253.14     82.11 o
  -4   0   4    41736.16    40708.07    523.10 o
  -2   0   4    12628.50    12563.88    168.89 o
   0   0   4     1291.52     1248.55     22.76 o
   2   0   4      116.59       74.83      3.97 o
   4   0   4    14602.82    14601.21    147.07 o
   6   0   4      658.01      673.61     13.10 o
   8   0   4    12093.90    11578.72    116.01 o
  10   0   4      521.02      497.18     14.61 o
  12   0   4      865.32      859.32     21.91 o
  14   0   4       38.55       60.93      8.06 o
  16   0   4     2602.31     2606.03     97.93 o
 -18   1   4      719.38      750.37     24.75 o
 -17   1   4       27.72       19.87      5.79 o
 -16   1   4      180.82      136.32     10.09 o
 -15   1   4       68.36       70.46      6.50 o
 -14   1   4       13.99       35.55      4.54 o
 -13   1   4      178.77      248.12      8.81 o
 -12   1   4      160.00      135.79      6.15 o
 -11   1   4      306.25      358.58      8.61 o
 -10   1   4    11927.72    12426.57     94.13 o
  -9   1   4     2251.24     2239.90     21.94 o
  -8   1   4     3118.76     3192.06     37.89 o
  -7   1   4     2567.69     2650.43     20.15 o
  -6   1   4      536.95      514.63      6.32 o
  -5   1   4      840.93      903.99      8.42 o
  -4   1   4     3604.45     3884.83     26.94 o
  -3   1   4     2538.53     2575.67     17.26 o
  -2   1   4     5565.28     5392.77     54.54 o
  -1   1   4    12408.08    11645.55    126.37 o
   0   1   4      141.43      141.30      8.51 o
   1   1   4    14739.99    14625.56    175.87 o
   2   1   4    20796.90    19947.50    141.28 o
   3   1   4      175.06      197.26      4.08 o
   4   1   4     4410.33     4389.12     31.11 o
   5   1   4      897.86      868.58     12.06 o
   6   1   4        0.92        7.78      1.74 o
   7   1   4      916.15      944.31     13.73 o
   8   1   4      665.40      569.69      8.28 o
   9   1   4      730.35      702.10     12.05 o
  10   1   4     5230.97     5048.23     44.71 o
  11   1   4     3636.86     3594.35     45.29 o
  12   1   4       13.29       15.22      3.36 o
  13   1   4     1507.72     1460.06     24.55 o
  14   1   4       18.08       14.32      4.25 o
  15   1   4       53.21       50.69      5.37 o
  16   1   4      126.59      100.10      6.32 o
  17   1   4       17.60       10.28      4.88 o
 -18   2   4      173.40      132.38     13.08 o
 -17   2   4      426.40      465.38     20.81 o
 -16   2   4       85.53       82.48      7.89 o
 -15   2   4      616.01      651.31     16.96 o
 -14   2   4        3.64       13.25      3.90 o
 -13   2   4     6844.99     6918.84     69.50 o
 -12   2   4      573.32      583.02     12.73 o
 -11   2   4      668.12      611.70     11.92 o
 -10   2   4      430.57      387.10      9.05 o
  -9   2   4      217.56      212.01      7.16 o
  -8   2   4     1717.12     1692.37     16.84 o
  -7   2   4     1723.03     1800.92     17.41 o
  -6   2   4     3065.53     3098.33     25.96 o
  -5   2   4    21797.68    22150.38    153.70 o
  -4   2   4     1936.94     1914.31     16.61 o
  -3   2   4     1820.90     1808.67     19.40 o
  -2   2   4     1091.92     1034.84     10.57 o
  -1   2   4    10295.54    10191.57     98.59 o
   0   2   4     6157.13     6290.83     76.21 o
   1   2   4     8309.06     8521.24     98.85 o
   2   2   4     2413.73     2351.98     34.81 o
   3   2   4      443.49      442.23      5.74 o
   4   2   4     3275.23     3184.15     43.79 o
   5   2   4     7233.41     7059.57    105.49 o
   6   2   4        5.01       11.95      1.82 o
   7   2   4     8623.14     8304.86    112.40 o
   8   2   4       75.95       66.94      3.23 o
   9   2   4      449.73      419.05      8.00 o
  10   2   4       35.86       38.17      3.38 o
  11   2   4       72.43       62.88      4.76 o
  12   2   4      503.15      485.05     11.93 o
  13   2   4       28.44       43.92      4.88 o
  14   2   4      271.81      254.84      9.63 o
  15   2   4      157.21      170.86      9.60 o
  16   2   4      260.82      223.03      9.66 o
  17   2   4      173.11      161.39      9.02 o
 -17   3   4        4.13       28.01      5.56 o
 -16   3   4      222.12      224.95     10.72 o
 -15   3   4       59.55       63.21      5.74 o
 -14   3   4        2.81        8.60      3.94 o
 -13   3   4       19.02        7.56      3.80 o
 -12   3   4      787.53      778.72     15.95 o
 -11   3   4     1724.69     1744.31     35.86 o
 -10   3   4     2523.21     2583.92     42.90 o
  -9   3   4     1623.78     1637.59     35.90 o
  -8   3   4     3955.30     4109.64     32.01 o
  -7   3   4     4736.63     4715.77     34.75 o
  -6   3   4      547.47      543.51      7.02 o
  -5   3   4       87.97       91.57      3.19 o
  -4   3   4      118.00      124.06      3.05 o
  -3   3   4      359.72      341.01      5.54 o
  -2   3   4        4.76       15.07      2.31 o
  -1   3   4     5704.52     5533.03     55.06 o
   0   3   4       11.33       21.07      2.27 o
   1   3   4     9173.96     9104.01    104.49 o
   2   3   4     2749.67     2701.31     50.63 o
   3   3   4     5322.63     5161.65     74.54 o
   4   3   4     7853.69     7731.51     92.54 o
   5   3   4     1362.76     1329.73     27.66 o
   6   3   4     2969.48     2911.35     55.08 o
   7   3   4      284.41      268.78      6.14 o
   8   3   4     1352.86     1312.27     29.76 o
   9   3   4     1890.89     1821.44     36.28 o
  10   3   4      171.79      200.68      7.67 o
  11   3   4     1703.58     1747.61     28.25 o
  12   3   4      293.86      320.15     11.89 o
  13   3   4      570.96      536.96     14.90 o
  14   3   4        0.38        4.06      3.53 o
  15   3   4      147.36      176.59      9.57 o
  16   3   4        0.04        0.98      4.20 o
 -16   4   4       88.16      116.57      7.33 o
 -15   4   4       28.32       17.89      4.80 o
 -14   4   4       47.17       58.96      5.67 o
 -13   4   4      298.14      269.33     10.17 o
 -12   4   4        1.27       10.91      3.84 o
 -11   4   4     1564.96     1688.01     24.45 o
 -10   4   4       70.68       64.13      6.30 o
  -9   4   4     2048.42     2106.57     26.64 o
  -8   4   4        0.06        8.85      4.25 o
  -7   4   4      844.23      899.28     12.65 o
  -6   4   4     1812.49     1817.44     23.16 o
  -5   4   4     3714.57     3757.55     34.80 o
  -4   4   4     7595.76     7459.33     82.97 o
  -3   4   4     5160.71     4875.66     43.01 o
  -2   4   4     2539.07     2520.53     32.40 o
  -1   4   4      580.25      577.13      7.58 o
   0   4   4        1.08        2.34      1.64 o
   1   4   4     2301.37     2201.71     22.35 o
   2   4   4     4129.65     3904.29     48.81 o
   3   4   4    10211.16     9859.00    165.37 o
   4   4   4     4323.49     4225.26     71.76 o
   5   4   4      131.71      150.57      6.11 o
   6   4   4       13.56       15.04      2.89 o
   7   4   4      103.94       87.74      4.46 o
   8   4   4     2695.68     2611.95     54.24 o
   9   4   4     1801.87     1856.64     39.31 o
  10   4   4       42.10       38.09      4.78 o
  11   4   4      725.46      725.97     17.70 o
  12   4   4       63.05       90.08      7.68 o
  13   4   4      139.29      126.13      9.05 o
  14   4   4      128.84      126.12      9.14 o
  15   4   4      897.25      874.15     20.49 o
 -15   5   4      492.96      503.61     14.43 o
 -14   5   4       57.33       76.64      6.56 o
 -13   5   4      192.05      200.52      9.33 o
 -12   5   4      418.27      457.55     12.43 o
 -11   5   4     1379.57     1397.58     24.59 o
 -10   5   4     1581.09     1584.90     22.78 o
  -9   5   4        0.22       10.03      3.08 o
  -8   5   4      578.70      600.66     11.56 o
  -7   5   4        6.56        9.58      2.59 o
  -6   5   4     1183.47     1158.36     16.05 o
  -5   5   4     2222.18     2169.69     29.71 o
  -4   5   4      875.98      941.06     12.00 o
  -3   5   4     8978.95     8989.42     90.44 o
  -2   5   4     1958.38     1840.67     20.78 o
  -1   5   4     5892.81     5682.82     87.93 o
   0   5   4      363.34      380.60      7.82 o
   1   5   4        0.58        5.04      2.11 o
   2   5   4     3300.58     3317.00     45.62 o
   3   5   4     1159.67     1142.28     19.14 o
   4   5   4       62.42       66.27      3.67 o
   5   5   4      424.82      442.28     14.54 o
   6   5   4      355.51      342.24     13.02 o
   7   5   4       35.54       45.94      4.23 o
   8   5   4      254.22      238.07     11.09 o
   9   5   4     2224.04     2141.32     67.31 o
  10   5   4      868.13      861.32     28.11 o
  11   5   4      229.40      220.52     10.94 o
  12   5   4        3.35        8.21      4.51 o
  13   5   4      251.02      258.92     12.51 o
  14   5   4       29.05       23.43      5.78 o
 -14   6   4        0.32        3.39      4.56 o
 -13   6   4      380.10      410.54     13.86 o
 -12   6   4      834.76      875.90     19.53 o
 -11   6   4      326.05      297.06     11.26 o
 -10   6   4      157.33      152.14      7.07 o
  -9   6   4      106.95      115.05      6.14 o
  -8   6   4     1872.80     1923.07     28.86 o
  -7   6   4      414.47      385.61     10.78 o
  -6   6   4     2240.19     2366.95     40.98 o
  -5   6   4      673.12      653.94     13.28 o
  -4   6   4      463.28      438.40     12.62 o
  -3   6   4      221.51      207.54      6.34 o
  -2   6   4      453.58      392.79      8.15 o
  -1   6   4      568.19      538.32     10.23 o
   0   6   4     4439.19     4320.90     48.99 o
   1   6   4      149.70      160.00      6.70 o
   2   6   4     2760.95     2788.16     49.41 o
   3   6   4      255.45      248.03      7.84 o
   4   6   4     1325.56     1297.58     38.43 o
   5   6   4      401.11      387.29     10.77 o
   6   6   4      218.08      186.57     11.24 o
   7   6   4      439.00      423.94     11.77 o
   8   6   4      485.49      485.26     19.22 o
   9   6   4      935.51      938.79     30.53 o
  10   6   4       86.44       88.86      7.94 o
  11   6   4      110.71      106.77     11.05 o
  12   6   4      784.11      825.90     51.82 o
  13   6   4        1.44       20.77      6.29 o
 -12   7   4      762.38      835.32     21.28 o
 -11   7   4       30.96       35.81      5.86 o
 -10   7   4        0.65        4.72      4.58 o
  -9   7   4       36.13       32.87      4.84 o
  -8   7   4     1172.15     1151.39     21.85 o
  -7   7   4       22.10       25.21      4.16 o
  -6   7   4     1201.53     1146.95     25.40 o
  -5   7   4      333.96      297.71      9.93 o
  -4   7   4      148.85      165.97      7.60 o
  -3   7   4      744.20      724.78     17.08 o
  -2   7   4     1252.89     1250.14     26.43 o
  -1   7   4       94.60       88.11      6.31 o
   0   7   4      575.97      600.63     17.48 o
   1   7   4       90.89       84.87      5.39 o
   2   7   4      217.99      212.50      9.14 o
   3   7   4       85.05       67.12      5.77 o
   4   7   4     1528.40     1532.17     40.30 o
   5   7   4      136.97      134.56     10.23 o
   6   7   4     3104.92     3223.63     95.02 o
   7   7   4      520.60      520.74     17.01 o
   8   7   4      999.57     1001.46     34.34 o
   9   7   4      224.02      218.87     11.16 o
  10   7   4     1047.59      999.58     32.13 o
  11   7   4       54.87       72.53      9.26 o
  -9   8   4      615.24      649.37     34.29 o
  -8   8   4      147.38      129.01      9.60 o
  -7   8   4       78.68       79.25      7.21 o
  -6   8   4      995.04     1077.00     33.22 o
  -5   8   4       71.06       80.03      7.76 o
  -4   8   4       95.69       95.63      6.30 o
  -3   8   4      390.32      343.40     10.18 o
  -2   8   4       45.18       35.70      4.49 o
  -1   8   4       14.55       26.09      4.39 o
   0   8   4      112.32      121.13      6.90 o
   1   8   4      584.58      539.68     14.04 o
   2   8   4     1300.75     1340.31     46.93 o
   3   8   4     2227.04     2273.26     65.04 o
   4   8   4       63.89       65.48      8.12 o
   5   8   4        3.23        0.00      7.52 o
   6   8   4       12.97       10.16      5.09 o
   7   8   4        1.11        4.76      4.79 o
   8   8   4        4.75        3.00      4.57 o
  -4   9   4        0.45        4.88      4.41 o
  -3   9   4     2492.99     2707.97     82.55 o
  -2   9   4       15.17       18.31      4.33 o
  -1   9   4      209.97      232.40      9.84 o
   0   9   4      116.85       99.19      6.91 o
   1   9   4      215.21      208.58     12.22 o
   2   9   4      119.40      117.85      9.58 o
   3   9   4      234.04      242.27     13.47 o
 -17   0   5        0.19       36.78     12.14 o
 -15   0   5       24.08       21.07      8.01 o
 -13   0   5     7062.96     7269.33    165.60 o
 -11   0   5     2483.91     2423.97     43.94 o
  -9   0   5       28.76       23.49      3.55 o
  -7   0   5      702.97      663.25     11.72 o
  -5   0   5    12215.34    12000.60    102.34 o
  -3   0   5     5146.76     4888.17     45.07 o
  -1   0   5    19624.89    18753.87    144.14 o
   1   0   5     4276.12     4257.79     38.42 o
   3   0   5      468.00      500.05     10.85 o
   5   0   5       63.74       55.99      4.53 o
   7   0   5    18823.54    18253.48    136.67 o
   9   0   5      730.98      688.66     17.03 o
  11   0   5      459.52      477.24     19.42 o
  13   0   5      561.48      455.19     18.45 o
  15   0   5      248.06      302.64     32.32 o
 -17   1   5      151.03      112.70     11.57 o
 -16   1   5      867.85      854.11     28.48 o
 -15   1   5        6.72        3.57      4.59 o
 -14   1   5      288.12      235.22     10.21 o
 -13   1   5      129.41       77.12      5.85 o
 -12   1   5       72.15       76.01      5.44 o
 -11   1   5       55.10       87.22      4.76 o
 -10   1   5     1781.77     1905.52     21.83 o
  -9   1   5      106.54      112.25      4.53 o
  -8   1   5    11716.34    11841.55     69.56 o
  -7   1   5     8878.94     8996.34     50.94 o
  -6   1   5      292.44      304.54      5.03 o
  -5   1   5     1249.86     1252.61     10.70 o
  -4   1   5     4115.34     4060.13     22.82 o
  -3   1   5      283.84      298.67      4.11 o
  -2   1   5      923.97      953.27     10.36 o
  -1   1   5       13.79       26.34      2.15 o
   0   1   5     1235.44     1188.24     10.63 o
   1   1   5    18538.07    18121.19     99.04 o
   2   1   5     7127.01     7139.02     55.96 o
   3   1   5       81.28       87.48      3.05 o
   4   1   5    11127.76    11001.48     81.02 o
   5   1   5     2411.51     2416.90     19.65 o
   6   1   5     1667.38     1631.54     15.57 o
   7   1   5      114.88      112.49      4.13 o
   8   1   5        9.56        8.96      2.16 o
   9   1   5     1098.56     1092.18     14.83 o
  10   1   5       63.74       74.55      4.97 o
  11   1   5       18.44       28.06      4.37 o
  12   1   5      341.42      355.49     11.03 o
  13   1   5     3328.70     3295.59     53.14 o
  14   1   5        1.21        7.08      4.27 o
  15   1   5        0.51        5.78      4.20 o
  16   1   5       93.15       75.96      6.53 o
 -17   2   5        3.79       17.43      5.57 o
 -16   2   5        1.35       14.03      4.94 o
 -15   2   5      519.95      461.35     14.82 o
 -14   2   5      769.97      845.35     18.21 o
 -13   2   5      519.45      517.25     12.57 o
 -12   2   5      107.82       99.94      4.99 o
 -11   2   5      116.11      138.21      5.60 o
 -10   2   5      536.76      475.41      8.68 o
  -9   2   5      683.41      687.87      9.90 o
  -8   2   5     1461.16     1368.53     13.77 o
  -7   2   5     1369.32     1415.42     13.64 o
  -6   2   5      333.61      335.54      5.25 o
  -5   2   5      423.53      421.87      7.52 o
  -4   2   5    11794.18    11462.82    124.47 o
  -3   2   5      156.40      177.02      4.43 o
  -2   2   5    12595.61    12155.46    137.96 o
  -1   2   5     1153.13     1072.62     12.87 o
   0   2   5      332.38      330.08      5.82 o
   1   2   5      146.99      121.46      3.75 o
   2   2   5        8.88       13.19      2.48 o
   3   2   5     1138.00     1135.15     12.02 o
   4   2   5     4417.08     4227.75     59.85 o
   5   2   5     4197.79     3986.77     50.44 o
   6   2   5     1290.48     1249.55     20.16 o
   7   2   5     1619.18     1528.44     20.02 o
   8   2   5     4618.76     4381.96     66.85 o
   9   2   5      147.55      153.42      5.75 o
  10   2   5     2080.59     1960.55     23.57 o
  11   2   5      192.05      195.61      7.69 o
  12   2   5       22.15       34.05      4.12 o
  13   2   5      169.80      154.45      8.02 o
  14   2   5       30.99       27.43      4.40 o
  15   2   5      583.43      555.28     14.79 o
  16   2   5      797.09      847.08     18.85 o
 -16   3   5      936.17      928.00     24.88 o
 -15   3   5      592.77      619.83     14.44 o
 -14   3   5       19.54       56.89      5.56 o
 -13   3   5      102.64      110.23      5.78 o
 -12   3   5      555.32      583.68     12.31 o
 -11   3   5       70.59       54.06      4.47 o
 -10   3   5      195.28      212.14      7.11 o
  -9   3   5     1108.96     1082.51     15.86 o
  -8   3   5     5610.52     5771.21     61.33 o
  -7   3   5     1014.57     1014.90     13.70 o
  -6   3   5     1140.42     1060.79     14.11 o
  -5   3   5     5316.04     5322.51     61.96 o
  -4   3   5     1624.36     1655.29     15.50 o
  -3   3   5     3973.20     3880.35     42.16 o
  -2   3   5        0.21        7.48      3.16 o
  -1   3   5     9866.32     9471.10    103.47 o
   0   3   5     7112.97     6996.06     78.08 o
   1   3   5     1903.99     1797.97     33.14 o
   2   3   5     1353.56     1303.09     19.21 o
   3   3   5       15.20       18.32      2.44 o
   4   3   5     4696.26     4586.16     94.12 o
   5   3   5      585.21      547.96     14.06 o
   6   3   5      145.85      128.20      5.16 o
   7   3   5        9.14       13.16      2.51 o
   8   3   5      907.98      873.66     14.01 o
   9   3   5      186.41      151.44      5.81 o
  10   3   5      613.40      638.13     14.13 o
  11   3   5     1041.73     1016.67     18.83 o
  12   3   5     1521.12     1513.39     25.72 o
  13   3   5      341.48      358.75     11.81 o
  14   3   5      177.03      166.18      9.14 o
  15   3   5       78.22       94.21      7.56 o
 -16   4   5      104.04       76.97      6.41 o
 -15   4   5       30.28       29.45      4.21 o
 -14   4   5      756.46      725.29     15.07 o
 -13   4   5     2646.18     2816.35     46.48 o
 -12   4   5      633.23      694.55     16.88 o
 -11   4   5     2551.96     2610.91     51.83 o
 -10   4   5      654.08      640.04     14.04 o
  -9   4   5        0.90        0.00      3.30 o
  -8   4   5      246.17      254.38      8.57 o
  -7   4   5       75.98       63.69      4.27 o
  -6   4   5     6600.88     6634.68     64.43 o
  -5   4   5     2395.41     2315.64     28.77 o
  -4   4   5      329.22      328.06      7.43 o
  -3   4   5      589.67      566.13      9.33 o
  -2   4   5      298.53      304.59      8.87 o
  -1   4   5     4648.95     4549.91     51.99 o
   0   4   5     2024.82     1874.85     25.47 o
   1   4   5     5743.62     5533.42     91.85 o
   2   4   5     4661.72     4456.68     56.07 o
   3   4   5      696.85      679.37     12.08 o
   4   4   5        0.77       10.16      2.60 o
   5   4   5       29.29       30.38      3.59 o
   6   4   5     4398.40     4226.04     96.59 o
   7   4   5     2703.79     2714.82     54.82 o
   8   4   5       24.12       32.08      3.56 o
   9   4   5      995.18     1036.30     18.86 o
  10   4   5      163.21      147.65      7.72 o
  11   4   5       15.28       18.75      3.73 o
  12   4   5      206.01      215.20      9.80 o
  13   4   5      131.49      104.22      7.40 o
  14   4   5      741.62      776.42     19.29 o
  15   4   5       10.11       29.31      5.19 o
 -14   5   5      164.91      169.99      8.99 o
 -13   5   5      131.83      120.61      7.63 o
 -12   5   5      529.58      504.62     13.34 o
 -11   5   5      169.53      171.82      7.71 o
 -10   5   5     1724.64     1760.65     31.88 o
  -9   5   5        9.64       17.62      4.32 o
  -8   5   5      488.47      495.16     11.35 o
  -7   5   5     1026.79      997.00     21.82 o
  -6   5   5     1474.59     1402.61     22.59 o
  -5   5   5        2.15        5.24      2.33 o
  -4   5   5      102.16       92.28      4.17 o
  -3   5   5      523.27      459.41      8.67 o
  -2   5   5      262.15      255.99      6.14 o
  -1   5   5       89.75      108.79      6.65 o
   0   5   5     3091.05     3107.65     42.34 o
   1   5   5     2309.57     2249.66     33.56 o
   2   5   5      258.65      248.08      7.14 o
   3   5   5       72.14       76.15      4.90 o
   4   5   5     1393.06     1356.50     34.76 o
   5   5   5      831.18      783.58     20.47 o
   6   5   5     2982.45     2974.09     79.43 o
   7   5   5        1.21        6.08      3.36 o
   8   5   5     1255.74     1263.47     44.17 o
   9   5   5     1010.28     1020.79     33.79 o
  10   5   5       23.71       23.15      3.95 o
  11   5   5        2.81        8.03      3.86 o
  12   5   5      112.76       82.08      7.18 o
  13   5   5      922.28      938.08     22.67 o
 -13   6   5       18.39       16.16      4.63 o
 -12   6   5       12.18       10.56      3.92 o
 -11   6   5      291.78      320.88     11.44 o
 -10   6   5        6.59       11.86      3.97 o
  -9   6   5     1359.97     1387.19     25.05 o
  -8   6   5      175.09      174.92     10.33 o
  -7   6   5     1559.05     1592.91     31.02 o
  -6   6   5     1634.06     1616.50     22.76 o
  -5   6   5      463.40      455.09     10.14 o
  -4   6   5     1850.76     1851.28     26.75 o
  -3   6   5      382.37      424.82      9.13 o
  -2   6   5      350.14      333.65      8.12 o
  -1   6   5      870.40      848.33     13.31 o
   0   6   5      398.95      379.17      8.94 o
   1   6   5      792.58      743.35     15.40 o
   2   6   5      207.76      216.50      7.72 o
   3   6   5     3233.00     3151.89     80.07 o
   4   6   5      240.53      231.17      8.89 o
   5   6   5     1999.29     1987.48     71.93 o
   6   6   5      141.31      134.30      6.50 o
   7   6   5     1104.20     1094.51     53.54 o
   8   6   5      327.13      300.48     14.39 o
   9   6   5      269.34      312.50     19.70 o
  10   6   5      312.17      304.31     11.26 o
  11   6   5      261.71      305.70     13.65 o
  12   6   5       76.46       93.30     10.23 o
 -11   7   5      350.65      335.19     13.45 o
 -10   7   5        0.40       12.54      4.72 o
  -9   7   5     1449.68     1556.06     40.16 o
  -8   7   5      166.86      181.04      8.68 o
  -7   7   5      349.57      318.73     11.00 o
  -6   7   5       91.61       83.10      5.71 o
  -5   7   5      200.50      164.41      7.56 o
  -4   7   5      406.95      412.88     12.59 o
  -3   7   5     2933.14     2905.24     46.08 o
  -2   7   5        6.69        3.87      3.61 o
  -1   7   5     5528.72     5707.69     96.23 o
   0   7   5      544.16      511.10     12.14 o
   1   7   5      467.55      459.27     12.04 o
   2   7   5       37.79       34.28      5.20 o
   3   7   5        2.38        5.23      4.29 o
   4   7   5      147.08      141.43      7.77 o
   5   7   5      352.80      374.21     13.23 o
   6   7   5      108.60      113.99      8.94 o
   7   7   5      109.86      120.96      8.10 o
   8   7   5      195.41      212.76     10.48 o
   9   7   5      506.99      489.67     16.33 o
  10   7   5        3.53       14.63      5.78 o
  -8   8   5      165.82      154.36      9.05 o
  -7   8   5      136.64      129.89      9.07 o
  -6   8   5     2444.73     2582.43     58.69 o
  -5   8   5       17.40       12.68      4.40 o
  -4   8   5      192.99      221.75      9.17 o
  -3   8   5        2.79        3.19      3.96 o
  -2   8   5       13.19       15.03      3.85 o
  -1   8   5       27.80       20.38      4.20 o
   0   8   5      778.57      737.15     21.37 o
   1   8   5      329.94      336.34     16.61 o
   2   8   5     1179.74     1225.35     32.86 o
   3   8   5      143.30      148.47     11.79 o
   4   8   5       54.43       42.53      6.04 o
   5   8   5      243.51      249.44     17.05 o
   6   8   5      549.38      489.23     19.35 o
   7   8   5      202.81      201.15     11.60 o
 -16   0   6        0.03        7.64      7.05 o
 -14   0   6      273.52      379.05     15.71 o
 -12   0   6      704.48      689.73     20.23 o
 -10   0   6     3676.63     3618.55     47.50 o
  -8   0   6     1047.09      973.37     17.89 o
  -6   0   6     4218.85     4150.73     42.99 o
  -4   0   6     2766.59     2659.05     26.85 o
  -2   0   6    25474.38    23839.13    170.95 o
   0   0   6     1220.78     1150.67     12.66 o
   2   0   6        6.02       13.46      1.77 o
   4   0   6      162.34      173.84      6.20 o
   6   0   6      808.55      801.95     16.31 o
   8   0   6      704.02      699.64     17.35 o
  10   0   6     6589.19     6499.14     91.50 o
  12   0   6       49.09       43.88      7.26 o
  14   0   6      227.62      232.93     17.03 o
 -17   1   6      400.92      412.90     16.42 o
 -16   1   6     1424.57     1481.51     31.39 o
 -15   1   6      151.23      150.78      8.49 o
 -14   1   6      261.30      197.04      8.80 o
 -13   1   6       15.02        6.07      3.57 o
 -12   1   6        0.76        2.34      2.91 o
 -11   1   6      336.73      268.63      7.63 o
 -10   1   6       81.74       66.09      5.26 o
  -9   1   6       21.45       25.65      2.82 o
  -8   1   6     6221.90     6396.16     54.26 o
  -7   1   6     2135.87     2133.86     18.65 o
  -6   1   6     3449.52     3388.36     25.25 o
  -5   1   6     3307.22     3256.03     26.30 o
  -4   1   6     4169.82     4050.03     28.48 o
  -3   1   6     3353.54     3272.57     23.19 o
  -2   1   6     1284.34     1317.08     12.82 o
  -1   1   6     1717.05     1621.63     14.41 o
   0   1   6       12.34       21.31      3.47 o
   1   1   6     2724.01     2521.55     22.72 o
   2   1   6      969.52      932.64      9.56 o
   3   1   6     1419.17     1398.27     17.15 o
   4   1   6    15499.29    15480.93    102.98 o
   5   1   6      233.47      239.92      5.70 o
   6   1   6     1831.61     1830.49     20.44 o
   7   1   6     1022.52     1001.80     15.54 o
   8   1   6       27.70       31.52      3.30 o
   9   1   6      143.75      119.30      5.11 o
  10   1   6      979.88      886.01     15.74 o
  11   1   6        3.78        7.03      4.01 o
  12   1   6      988.21     1040.22     22.05 o
  13   1   6     1044.35     1087.68     25.04 o
  14   1   6        9.63       11.56      4.43 o
  15   1   6      387.36      386.56     13.57 o
 -16   2   6      134.91      124.49      8.41 o
 -15   2   6       42.75       50.99      5.70 o
 -14   2   6        1.75        4.30      3.99 o
 -13   2   6     1938.19     2054.13     27.38 o
 -12   2   6      402.52      355.42     10.14 o
 -11   2   6     6884.70     7071.95     59.31 o
 -10   2   6      189.48      192.14      6.58 o
  -9   2   6      235.43      228.29      6.27 o
  -8   2   6      171.87      191.26      5.43 o
  -7   2   6      307.49      299.90      6.47 o
  -6   2   6      652.59      632.02      9.74 o
  -5   2   6      530.80      474.14      7.81 o
  -4   2   6     5573.22     5352.89     54.76 o
  -3   2   6     5253.10     5046.74     31.92 o
  -2   2   6     1261.04     1149.27     12.61 o
  -1   2   6     4765.80     4762.96     45.88 o
   0   2   6      119.28      117.85      3.67 o
   1   2   6    13996.18    13887.08    103.75 o
   2   2   6      473.93      470.09      7.60 o
   3   2   6     3782.78     3892.25     35.60 o
   4   2   6      242.99      240.72      5.74 o
   5   2   6      196.30      191.10      5.54 o
   6   2   6     1139.93     1146.41     15.95 o
   7   2   6     1522.27     1560.26     19.05 o
   8   2   6      373.82      341.78      8.96 o
   9   2   6     3601.90     3637.15     34.03 o
  10   2   6      300.90      281.18      9.10 o
  11   2   6        3.94       14.24      4.48 o
  12   2   6        1.73        5.82      3.45 o
  13   2   6      407.97      353.77     13.58 o
  14   2   6        1.15        5.71      4.21 o
  15   2   6       87.67       63.83      7.48 o
 -16   3   6      309.86      305.63     12.28 o
 -15   3   6       40.23       59.37      6.03 o
 -14   3   6      819.16      847.75     18.90 o
 -13   3   6       15.76       21.25      4.85 o
 -12   3   6      124.52      114.21      6.60 o
 -11   3   6      323.81      280.41      8.85 o
 -10   3   6     1112.02     1093.76     19.67 o
  -9   3   6      872.81      860.69     15.55 o
  -8   3   6     2058.85     2133.15     27.50 o
  -7   3   6     1556.22     1515.88     17.16 o
  -6   3   6      727.97      717.31     12.68 o
  -5   3   6     2973.13     2809.74     29.49 o
  -4   3   6      189.97      201.13      6.32 o
  -3   3   6      405.70      403.31      7.89 o
  -2   3   6     1635.43     1560.26     21.48 o
  -1   3   6      984.05      918.54     16.60 o
   0   3   6      702.06      705.75     13.00 o
   1   3   6     1884.32     1763.59     26.05 o
   2   3   6     1138.60     1082.59     17.11 o
   3   3   6     2988.27     3009.53     49.39 o
   4   3   6     1562.96     1527.32     35.92 o
   5   3   6     2354.46     2295.74     45.13 o
   6   3   6     3570.32     3570.13     72.48 o
   7   3   6     1021.61      984.10     16.17 o
   8   3   6      389.65      388.35      9.63 o
   9   3   6       65.85       73.61      5.03 o
  10   3   6        1.27        2.83      3.31 o
  11   3   6      508.05      502.68     13.43 o
  12   3   6        2.77        0.00      5.00 o
  13   3   6      792.94      829.68     18.54 o
  14   3   6       33.79       35.04      5.64 o
 -15   4   6      661.88      675.82     19.26 o
 -14   4   6        4.02       25.95      5.95 o
 -13   4   6      421.53      388.49     13.35 o
 -12   4   6        4.38       10.90      3.88 o
 -11   4   6        7.97        1.64      4.48 o
 -10   4   6      108.45      102.96      7.53 o
  -9   4   6      504.80      537.12     15.64 o
  -8   4   6     1083.67     1064.40     23.06 o
  -7   4   6     1415.30     1379.36     29.81 o
  -6   4   6     1220.03     1164.98     24.65 o
  -5   4   6      159.31      159.66      6.42 o
  -4   4   6     1229.21     1176.72     16.05 o
  -3   4   6     5045.76     4936.62     44.75 o
  -2   4   6     3705.60     3564.93     42.32 o
  -1   4   6        5.11        6.82      2.25 o
   0   4   6      896.13      837.64     14.37 o
   1   4   6       43.67       45.47      3.30 o
   2   4   6        2.16       11.59      2.57 o
   3   4   6      673.24      604.78     11.76 o
   4   4   6       99.31       92.96      5.01 o
   5   4   6     3500.15     3412.94    110.51 o
   6   4   6      431.07      414.35     11.41 o
   7   4   6      115.02      102.43      5.24 o
   8   4   6      626.24      607.58     15.43 o
   9   4   6      408.85      371.55     10.14 o
  10   4   6     1040.49     1021.52     18.50 o
  11   4   6      266.13      313.51     10.48 o
  12   4   6       40.52       43.96      5.21 o
  13   4   6      119.83      124.15      8.69 o
 -13   5   6      151.21      165.84      9.59 o
 -12   5   6      123.68      167.48      8.69 o
 -11   5   6       77.93       78.10      6.32 o
 -10   5   6      201.42      209.12      9.91 o
  -9   5   6     3515.50     3505.47     50.48 o
  -8   5   6      903.42      881.13     22.89 o
  -7   5   6      622.75      631.71     14.50 o
  -6   5   6      382.33      396.78     10.10 o
  -5   5   6      436.46      418.73     10.31 o
  -4   5   6     2058.31     1968.79     28.27 o
  -3   5   6     2086.17     1984.10     25.48 o
  -2   5   6      471.28      476.89      9.81 o
  -1   5   6     4629.27     4566.49     69.65 o
   0   5   6      920.11      843.39     15.28 o
   1   5   6      679.74      668.26     11.62 o
   2   5   6      680.21      688.37     21.51 o
   3   5   6     1086.95     1091.42     34.87 o
   4   5   6     2865.31     2862.27     97.47 o
   5   5   6       37.17       30.31      3.92 o
   6   5   6        2.30       10.84      3.32 o
   7   5   6        7.94        9.17      3.58 o
   8   5   6      298.92      309.70     11.35 o
   9   5   6        7.71       12.93      4.10 o
  10   5   6      188.51      168.40      9.33 o
  11   5   6     1280.01     1277.16     36.95 o
  12   5   6      492.94      515.80     16.61 o
 -12   6   6      215.20      218.81     12.35 o
 -11   6   6      436.02      442.31     15.13 o
 -10   6   6      671.10      683.57     18.52 o
  -9   6   6      151.59      146.99      8.49 o
  -8   6   6       70.23       56.07      5.76 o
  -7   6   6       87.38       95.89      6.44 o
  -6   6   6     1976.09     1960.28     28.69 o
  -5   6   6       21.76       27.09      3.77 o
  -4   6   6     3848.25     4062.15     60.90 o
  -3   6   6       58.70       53.34      4.08 o
  -2   6   6      580.69      555.96     11.30 o
  -1   6   6        9.93       17.20      3.03 o
   0   6   6      126.07      100.72      5.44 o
   1   6   6     1718.67     1767.31     35.78 o
   2   6   6     1252.73     1234.35     33.83 o
   3   6   6      166.06      167.89      7.42 o
   4   6   6      757.95      792.92     29.02 o
   5   6   6      118.44      134.74      7.64 o
   6   6   6     1335.85     1295.75     40.82 o
   7   6   6       28.44       35.97      4.75 o
   8   6   6      645.47      592.22     23.18 o
   9   6   6      272.49      288.87     21.31 o
  10   6   6      180.04      183.61      9.35 o
  11   6   6      118.19      124.25      8.71 o
  -9   7   6       90.20       96.92      7.68 o
  -8   7   6       21.90       21.22      4.71 o
  -7   7   6        3.22        2.76      4.19 o
  -6   7   6        7.27        8.76      5.49 o
  -5   7   6        9.14       14.64      3.88 o
  -4   7   6       82.80       68.10      5.28 o
  -3   7   6      244.37      206.84      8.17 o
  -2   7   6      267.56      246.98      9.48 o
  -1   7   6      364.22      348.52     11.12 o
   0   7   6      738.71      768.04     30.38 o
   1   7   6       49.51       45.82      5.17 o
   2   7   6     1623.71     1645.88     36.53 o
   3   7   6       77.59       84.43      7.62 o
   4   7   6       40.70       35.46      5.59 o
   5   7   6       11.85       11.33      4.49 o
   6   7   6      575.85      577.24     23.74 o
   7   7   6       37.95       42.63      6.96 o
   8   7   6      337.68      378.78     16.93 o
  -5   8   6        0.44        4.37      4.27 o
  -4   8   6     1028.61     1086.45     28.79 o
  -3   8   6      234.81      246.57      9.66 o
  -2   8   6      208.46      200.15     11.44 o
  -1   8   6        1.02        4.45      4.08 o
   0   8   6        0.19        9.76      5.05 o
   1   8   6       12.22       18.36      8.22 o
   2   8   6       64.78       72.01      7.90 o
   3   8   6      904.26      890.11     40.88 o
   4   8   6      307.48      304.28     17.61 o
 -15   0   7        4.86        5.04      7.12 o
 -13   0   7      213.53      260.47     13.35 o
 -11   0   7     6651.26     6952.75     80.06 o
  -9   0   7     2828.91     2841.27     44.99 o
  -7   0   7      743.92      744.93     16.29 o
  -5   0   7      644.90      660.44     15.93 o
  -3   0   7     1398.99     1234.17     22.04 o
  -1   0   7      414.05      374.66     10.51 o
   1   0   7    22389.55    21872.21    184.51 o
   3   0   7     6752.27     6852.52     68.35 o
   5   0   7       12.12       16.39      4.35 o
   7   0   7      292.18      253.15      9.83 o
   9   0   7     4149.78     4245.86     62.45 o
  11   0   7      225.15      218.55     12.89 o
  13   0   7      362.65      353.95     19.34 o
 -16   1   7      534.12      566.06     19.88 o
 -15   1   7      645.14      626.61     17.07 o
 -14   1   7     1123.82     1152.48     22.04 o
 -13   1   7      189.81      169.28      8.35 o
 -12   1   7      578.74      543.81     13.15 o
 -11   1   7      312.94      241.60      8.20 o
 -10   1   7      278.51      278.88      8.02 o
  -9   1   7      734.22      683.16     12.32 o
  -8   1   7      597.28      613.16     11.08 o
  -7   1   7       37.01       35.86      3.19 o
  -6   1   7     2271.83     2212.05     23.24 o
  -5   1   7     6985.01     6701.86     69.73 o
  -4   1   7      400.19      410.44      8.16 o
  -3   1   7     1989.41     1903.21     20.05 o
  -2   1   7     5601.21     5455.01     39.82 o
  -1   1   7      234.62      222.85      6.31 o
   0   1   7     2762.65     2807.37     24.38 o
   1   1   7      396.38      431.59      7.22 o
   2   1   7       59.34       56.97      3.04 o
   3   1   7     1580.88     1563.48     18.62 o
   4   1   7     1648.02     1653.23     16.82 o
   5   1   7       35.72       36.14      3.07 o
   6   1   7     3606.53     3762.36     34.80 o
   7   1   7     1888.29     1917.28     21.78 o
   8   1   7       41.65       38.00      3.73 o
   9   1   7      169.75      136.31      6.05 o
  10   1   7      182.04      150.13      6.91 o
  11   1   7      152.86      158.89      7.54 o
  12   1   7       66.21       56.42      5.44 o
  13   1   7        0.16        1.83      4.03 o
  14   1   7      127.39      139.42      8.28 o
 -15   2   7        1.10        0.00      4.52 o
 -14   2   7      156.62       81.23      6.80 o
 -13   2   7      479.06      434.79     12.91 o
 -12   2   7      471.00      527.53     12.36 o
 -11   2   7       51.56       52.66      4.81 o
 -10   2   7      674.63      663.20     11.76 o
  -9   2   7       33.43       26.94      2.85 o
  -8   2   7     2320.81     2263.90     25.07 o
  -7   2   7      535.24      507.77      9.67 o
  -6   2   7     4393.95     4331.38     48.56 o
  -5   2   7      332.22      327.67      7.56 o
  -4   2   7      784.84      756.07     14.01 o
  -3   2   7       24.38       28.77      2.82 o
  -2   2   7     3525.73     3279.40     33.42 o
  -1   2   7      424.48      406.18      9.01 o
   0   2   7     5005.86     4913.83     45.28 o
   1   2   7      160.51      149.09      5.11 o
   2   2   7      202.52      204.39      5.81 o
   3   2   7      171.24      158.39      5.22 o
   4   2   7      323.11      340.67      8.38 o
   5   2   7      293.89      291.83      7.60 o
   6   2   7       37.81       30.08      2.85 o
   7   2   7     1108.24     1125.14     16.19 o
   8   2   7      144.69      144.40      6.25 o
   9   2   7       61.32       58.15      4.38 o
  10   2   7     2668.95     2809.07     35.87 o
  11   2   7        9.85        4.86      3.40 o
  12   2   7      343.03      360.43     13.53 o
  13   2   7       39.43       33.84      5.32 o
  14   2   7       13.59       17.25      4.90 o
 -15   3   7       90.01      121.29      8.37 o
 -14   3   7      792.64      778.65     20.31 o
 -13   3   7      179.64      210.04     10.46 o
 -12   3   7        0.40        2.84      3.98 o
 -11   3   7      307.98      288.27     10.43 o
 -10   3   7      513.27      491.53     13.10 o
  -9   3   7     1491.89     1464.17     20.72 o
  -8   3   7      213.47      205.39      7.23 o
  -7   3   7     1847.51     1806.90     23.75 o
  -6   3   7     5042.11     4979.85     72.23 o
  -5   3   7      889.84      862.54     15.35 o
  -4   3   7     1364.53     1262.87     17.66 o
  -3   3   7     2387.57     2285.99     29.44 o
  -2   3   7     2465.22     2463.06     31.54 o
  -1   3   7     2570.71     2473.07     42.28 o
   0   3   7      146.00      154.25      8.33 o
   1   3   7      915.04      856.36     16.01 o
   2   3   7     2250.43     2240.79     33.71 o
   3   3   7        0.03       11.68      4.43 o
   4   3   7     1001.22      996.87     20.13 o
   5   3   7      538.89      536.57     12.20 o
   6   3   7     3145.26     3215.20     45.94 o
   7   3   7      195.99      188.70      8.21 o
   8   3   7        7.42       11.82      3.37 o
   9   3   7       51.99       45.93      4.71 o
  10   3   7      527.13      517.46     13.69 o
  11   3   7      172.08      178.93      8.96 o
  12   3   7        6.32        4.92      3.91 o
  13   3   7      458.70      518.36     15.64 o
 -14   4   7      179.60      153.22     12.84 o
 -13   4   7      229.59      227.72     10.28 o
 -12   4   7     1188.28     1165.72     24.61 o
 -11   4   7     2175.32     2315.83     36.12 o
 -10   4   7       89.05       93.79      7.71 o
  -9   4   7      988.79      949.69     26.05 o
  -8   4   7       67.34       58.63      4.99 o
  -7   4   7      288.44      305.99     10.66 o
  -6   4   7      227.33      207.37      8.29 o
  -5   4   7      201.43      211.56      7.79 o
  -4   4   7     3864.88     3793.90     53.70 o
  -3   4   7      260.20      226.79      7.51 o
  -2   4   7      366.76      380.73      9.78 o
  -1   4   7       58.36       66.29      4.77 o
   0   4   7      655.92      646.20     11.68 o
   1   4   7     4387.19     4343.61     64.46 o
   2   4   7      784.79      740.30     17.00 o
   3   4   7     2448.96     2434.29     48.04 o
   4   4   7      450.46      449.37     15.03 o
   5   4   7       96.30       91.05      6.42 o
   6   4   7       84.60       79.90      8.04 o
   7   4   7       50.37       45.26      5.00 o
   8   4   7     2962.30     3010.41     65.83 o
   9   4   7      614.14      674.37     17.58 o
  10   4   7        0.83        0.00      3.65 o
  11   4   7      291.25      349.37     12.49 o
  12   4   7        0.73        4.20      4.14 o
 -12   5   7      196.65      217.04     13.67 o
 -11   5   7       77.19       65.08      6.17 o
 -10   5   7      364.69      340.90     14.33 o
  -9   5   7      104.24      103.04      8.12 o
  -8   5   7     1358.43     1340.38     24.77 o
  -7   5   7      386.91      405.31     13.76 o
  -6   5   7        8.68       13.88      4.41 o
  -5   5   7     1347.35     1329.11     24.03 o
  -4   5   7       31.76       21.46      3.45 o
  -3   5   7        0.82        7.68      2.88 o
  -2   5   7      564.41      545.90     11.28 o
  -1   5   7      125.87      113.39      5.39 o
   0   5   7      118.91      113.79      6.05 o
   1   5   7      121.83      124.36      6.06 o
   2   5   7     2542.01     2613.28     80.70 o
   3   5   7     1306.74     1328.67     43.99 o
   4   5   7      403.67      382.68     15.12 o
   5   5   7       27.75       33.97      4.26 o
   6   5   7      649.14      654.89     21.56 o
   7   5   7      353.38      342.11     11.88 o
   8   5   7      743.34      800.85     18.55 o
   9   5   7       24.97       22.46      5.22 o
  10   5   7       70.66       95.28      7.63 o
  11   5   7      261.66      295.60     12.67 o
 -10   6   7        0.38        0.00      5.42 o
  -9   6   7       19.55       17.17      4.90 o
  -8   6   7      242.24      251.75     11.78 o
  -7   6   7      500.88      452.18     16.08 o
  -6   6   7      425.04      418.67     12.29 o
  -5   6   7      276.52      271.28      9.41 o
  -4   6   7     1036.34     1011.75     20.57 o
  -3   6   7      627.32      605.57     14.02 o
  -2   6   7      459.13      442.08     11.06 o
  -1   6   7     1624.71     1693.67     36.04 o
   0   6   7       26.10       34.54      4.09 o
   1   6   7      118.90      111.59      6.76 o
   2   6   7      157.34      146.00      7.22 o
   3   6   7      327.04      311.73     11.69 o
   4   6   7       33.92       29.13      5.12 o
   5   6   7     1036.28     1066.71     37.12 o
   6   6   7       43.93       53.98      5.26 o
   7   6   7      641.90      685.27     18.13 o
   8   6   7      478.26      451.30     15.96 o
   9   6   7      505.14      463.90     18.51 o
  -7   7   7     1842.94     1983.90     65.97 o
  -6   7   7       34.25       39.94      5.17 o
  -5   7   7       51.95       37.43      5.20 o
  -4   7   7        0.11        2.03      3.99 o
  -3   7   7      186.39      167.04      7.97 o
  -2   7   7      318.01      319.20     10.57 o
  -1   7   7     1355.31     1332.77     39.97 o
   0   7   7      289.46      273.79     13.63 o
   1   7   7     2038.88     2152.71     79.42 o
   2   7   7      286.79      277.51     13.18 o
   3   7   7      486.31      475.79     19.28 o
   4   7   7        7.07        7.44      4.39 o
   5   7   7      399.77      384.41     24.61 o
   6   7   7      243.22      233.49     11.55 o
 -14   0   8      424.65      302.58     15.34 o
 -12   0   8      127.91       78.66      8.56 o
 -10   0   8       95.57      100.75      8.57 o
  -8   0   8     5862.96     5866.67     76.76 o
  -6   0   8     4390.42     4241.83     54.93 o
  -4   0   8     1695.65     1609.19     27.92 o
  -2   0   8        6.72       16.54      4.48 o
   0   0   8     4175.22     4002.31     47.03 o
   2   0   8        8.10        4.92      4.84 o
   4   0   8      455.65      460.19     13.06 o
   6   0   8      810.27      799.71     21.81 o
   8   0   8       51.14       47.86      6.21 o
  10   0   8       95.15      108.09      9.30 o
  12   0   8     1076.28     1150.22     31.15 o
 -14   1   8     1210.99     1307.32     24.47 o
 -13   1   8       36.00       43.85      4.69 o
 -12   1   8      401.24      379.33     10.94 o
 -11   1   8      278.86      244.32      9.13 o
 -10   1   8        4.43       13.59      3.49 o
  -9   1   8     1419.87     1347.37     18.34 o
  -8   1   8      194.25      182.70      7.05 o
  -7   1   8      349.10      343.23      8.98 o
  -6   1   8     1651.87     1601.31     23.65 o
  -5   1   8     1100.50     1025.39     16.36 o
  -4   1   8      174.62      148.51      5.76 o
  -3   1   8     2745.90     2694.16     28.86 o
  -2   1   8     3575.56     3502.40     37.87 o
  -1   1   8      624.24      590.13     11.31 o
   0   1   8     2098.84     2146.14     22.03 o
   1   1   8      633.65      587.58     10.82 o
   2   1   8      119.88      108.83      4.78 o
   3   1   8       15.46       21.42      2.78 o
   4   1   8      172.36      169.36      5.86 o
   5   1   8        0.57        4.89      2.46 o
   6   1   8     3210.37     3381.58     41.51 o
   7   1   8      692.62      682.50     11.76 o
   8   1   8      669.75      662.73     12.40 o
   9   1   8      138.92      131.01      6.04 o
  10   1   8      106.39      100.74      5.71 o
  11   1   8      244.19      223.29      8.40 o
  12   1   8      359.52      306.76     10.91 o
  13   1   8        7.81       17.88      5.01 o
 -14   2   8        9.92        5.33      4.65 o
 -13   2   8       85.70       88.61      7.14 o
 -12   2   8       18.35       18.66      4.91 o
 -11   2   8     1228.64     1313.82     24.77 o
 -10   2   8      301.68      271.10      8.77 o
  -9   2   8     4250.72     4394.20     40.45 o
  -8   2   8        1.82        3.46      3.41 o
  -7   2   8      309.07      303.17      8.41 o
  -6   2   8      247.58      249.23      8.46 o
  -5   2   8     1765.18     1784.09     24.41 o
  -4   2   8      276.93      248.99      7.51 o
  -3   2   8      267.80      289.15      7.43 o
  -2   2   8     1496.48     1475.09     18.51 o
  -1   2   8      819.30      767.22     13.74 o
   0   2   8      321.27      303.76     10.42 o
   1   2   8     3716.94     3731.24     38.18 o
   2   2   8      200.93      189.61      6.09 o
   3   2   8     7421.15     7782.37     99.40 o
   4   2   8        9.18       15.99      2.94 o
   5   2   8      322.85      345.68     11.92 o
   6   2   8       43.82       48.44      3.97 o
   7   2   8      335.44      309.68     10.12 o
   8   2   8      555.69      566.97     13.85 o
   9   2   8       18.44       33.18      4.25 o
  10   2   8       95.77       91.05      6.16 o
  11   2   8     1608.65     1796.04     28.00 o
  12   2   8       76.77       77.98      6.90 o
 -13   3   8      156.85      178.77     10.00 o
 -12   3   8      475.43      496.29     14.71 o
 -11   3   8      482.41      459.38     13.70 o
 -10   3   8      219.40      230.35      9.07 o
  -9   3   8      713.64      658.51     15.03 o
  -8   3   8      644.68      628.14     13.91 o
  -7   3   8      167.13      162.05      7.62 o
  -6   3   8      413.58      385.85     10.96 o
  -5   3   8       60.12       46.83      4.81 o
  -4   3   8      103.00       87.04      6.11 o
  -3   3   8     2685.91     2569.25     36.61 o
  -2   3   8     1609.23     1659.85     24.95 o
  -1   3   8       41.58       31.20      3.78 o
   0   3   8     1467.56     1474.94     26.11 o
   1   3   8      291.66      286.03      9.67 o
   2   3   8      867.50      867.15     15.58 o
   3   3   8      193.54      207.29      8.38 o
   4   3   8     1003.96     1047.53     20.19 o
   5   3   8     2529.86     2715.00     51.40 o
   6   3   8      629.37      687.07     14.91 o
   7   3   8      985.75     1033.66     18.78 o
   8   3   8      465.60      528.06     14.36 o
   9   3   8      146.02      135.83      8.28 o
  10   3   8        4.02        4.20      4.53 o
  11   3   8        0.12        2.41      3.89 o
  12   3   8       74.77       57.23      6.28 o
 -12   4   8       71.29       45.85      6.67 o
 -11   4   8      772.90      781.63     22.02 o
 -10   4   8        5.30       17.85      7.43 o
  -9   4   8      142.65      140.51      9.65 o
  -8   4   8      672.08      678.38     18.09 o
  -7   4   8      280.25      265.22     10.82 o
  -6   4   8     1327.65     1316.01     21.70 o
  -5   4   8       20.43       12.60      3.55 o
  -4   4   8     1873.46     1866.22     26.38 o
  -3   4   8       86.79       88.03      5.48 o
  -2   4   8      311.17      280.28      8.73 o
  -1   4   8     3533.90     3586.17     70.42 o
   0   4   8      688.47      634.38     13.67 o
   1   4   8      246.04      268.73      9.36 o
   2   4   8       89.49       85.61      5.86 o
   3   4   8        4.75        7.81      4.13 o
   4   4   8       65.84       63.76      5.77 o
   5   4   8      287.09      289.02     12.73 o
   6   4   8      101.10       89.13      8.40 o
   7   4   8      429.19      462.51     21.49 o
   8   4   8       30.78       23.60      4.50 o
   9   4   8        0.01        4.25      4.85 o
  10   4   8      354.51      359.46     14.62 o
 -10   5   8      165.05      191.07     11.52 o
  -9   5   8      615.29      610.10     21.92 o
  -8   5   8      253.09      267.26     13.47 o
  -7   5   8     2733.53     2781.20     50.34 o
  -6   5   8      456.42      438.48     14.07 o
  -5   5   8      980.94      981.91     29.90 o
  -4   5   8      201.19      212.66     10.43 o
  -3   5   8       28.14       23.29      4.68 o
  -2   5   8     1142.79     1109.99     21.88 o
  -1   5   8     1670.76     1684.56     24.48 o
   0   5   8      456.81      455.34     12.02 o
   1   5   8      428.28      440.45     16.12 o
   2   5   8      673.55      691.69     16.83 o
   3   5   8       43.24       44.85      6.52 o
   4   5   8      464.36      486.59     14.29 o
   5   5   8     2169.27     2309.51     60.50 o
   6   5   8     1083.14     1130.60     30.15 o
   7   5   8       45.52       41.19      5.09 o
   8   5   8      136.04      117.00      7.90 o
   9   5   8       36.98       34.86      6.50 o
  -8   6   8      119.09      110.48      8.71 o
  -7   6   8       86.98       76.34      9.16 o
  -6   6   8      187.06      191.27      8.96 o
  -5   6   8      156.89      165.78      8.30 o
  -4   6   8     1366.02     1331.83     44.86 o
  -3   6   8       42.60       31.43      4.51 o
  -2   6   8     2062.21     2197.41     49.88 o
  -1   6   8      183.34      176.09      9.12 o
   0   6   8      467.55      442.10     11.94 o
   1   6   8      239.59      229.55      9.20 o
   2   6   8       47.89       54.55      5.63 o
   3   6   8     1111.81     1184.12     41.10 o
   4   6   8      212.91      230.61     10.61 o
   5   6   8      137.10      154.04      7.97 o
   6   6   8       49.77       50.98      5.81 o
   7   6   8        0.14        8.12      4.10 o
  -4   7   8      304.13      334.42     12.55 o
  -3   7   8       34.95       34.20      5.47 o
  -2   7   8       92.79       89.22      6.66 o
  -1   7   8        9.31        0.00      5.08 o
   0   7   8      321.30      331.19     12.91 o
   1   7   8      116.29      104.25      7.77 o
   2   7   8      424.83      438.36     23.30 o
 -13   0   9      175.75      127.69     10.62 o
 -11   0   9       25.88       50.37      6.92 o
  -9   0   9     3642.20     3885.89     68.75 o
  -7   0   9      299.95      280.88     12.73 o
  -5   0   9      871.41      898.75     24.68 o
  -3   0   9     2154.15     2242.92     39.75 o
  -1   0   9       25.44       14.51      5.94 o
   1   0   9       14.16       17.37      4.45 o
   3   0   9     8703.01     9028.26     98.79 o
   5   0   9     2952.89     3127.33     43.72 o
   7   0   9       81.96       78.49      7.13 o
   9   0   9      732.16      633.49     31.17 o
  11   0   9      956.57     1098.48     27.92 o
 -13   1   9      193.89      194.64      9.02 o
 -12   1   9      823.41      895.34     18.74 o
 -11   1   9      474.60      478.07     14.17 o
 -10   1   9        5.76       11.05      3.83 o
  -9   1   9      798.83      757.85     16.43 o
  -8   1   9       40.68       42.72      4.55 o
  -7   1   9      747.48      742.67     15.09 o
  -6   1   9        5.47        7.78      3.19 o
  -5   1   9      125.52      121.84      6.09 o
  -4   1   9       12.58        8.83      3.11 o
  -3   1   9     2573.42     2494.67     28.05 o
  -2   1   9     1523.24     1507.71     20.62 o
  -1   1   9      615.10      570.93     13.28 o
   0   1   9     2630.17     2666.96     30.34 o
   1   1   9       77.50       84.55      4.66 o
   2   1   9      639.97      644.29     12.16 o
   3   1   9      745.93      774.20     13.62 o
   4   1   9       18.10       13.50      2.99 o
   5   1   9      104.47      118.00      5.67 o
   6   1   9      282.73      295.00      8.66 o
   7   1   9       15.71       15.31      2.96 o
   8   1   9      951.08     1030.51     17.79 o
   9   1   9      709.69      726.98     15.19 o
  10   1   9       65.09       67.38      5.40 o
  11   1   9       68.72       54.91      5.55 o
 -12   2   9      552.10      456.13     15.04 o
 -11   2   9      561.80      551.41     17.40 o
 -10   2   9        1.42        2.64      3.65 o
  -9   2   9       24.09       19.03      4.18 o
  -8   2   9      319.94      315.49      9.81 o
  -7   2   9        5.27        7.91      3.74 o
  -6   2   9     4161.07     4166.58     50.30 o
  -5   2   9       30.71       17.28      3.74 o
  -4   2   9     1919.05     1870.36     24.87 o
  -3   2   9       30.30       29.21      3.78 o
  -2   2   9      446.58      423.23     10.46 o
  -1   2   9      384.71      356.46      9.96 o
   0   2   9       14.34       49.06     10.74 o
   1   2   9      422.04      438.81     12.45 o
   2   2   9     1557.77     1622.95     20.97 o
   3   2   9       47.93       51.37      4.13 o
   4   2   9      425.36      431.71     10.53 o
   5   2   9      111.46      106.78      5.60 o
   6   2   9      421.63      419.51     12.60 o
   7   2   9        0.99        4.79      3.82 o
   8   2   9      557.01      535.74     14.04 o
   9   2   9      135.35      138.73      7.69 o
  10   2   9        5.87        6.50      3.76 o
 -11   3   9      133.30      123.36     10.58 o
 -10   3   9       18.57       20.96      5.27 o
  -9   3   9     1003.11     1040.72     23.56 o
  -8   3   9      142.91      133.39      7.96 o
  -7   3   9     1791.54     1800.44     29.46 o
  -6   3   9       13.13       12.37      4.11 o
  -5   3   9     1437.26     1402.52     24.51 o
  -4   3   9     2536.14     2484.62     45.61 o
  -3   3   9      140.82      135.93      7.28 o
  -2   3   9      610.61      581.50     14.27 o
  -1   3   9      423.72      398.66     12.45 o
   0   3   9     2068.75     2140.81     51.42 o
   1   3   9      133.79      124.06      7.40 o
   2   3   9       72.74       79.31      6.38 o
   3   3   9        0.02        2.69      3.60 o
   4   3   9      399.19      411.10     13.38 o
   5   3   9      481.25      471.01     14.14 o
   6   3   9      169.28      187.05      8.76 o
   7   3   9      352.25      364.58     12.12 o
   8   3   9     1520.13     1683.00     31.80 o
   9   3   9       59.49       55.53      6.25 o
  10   3   9       46.39       60.98      7.07 o
 -10   4   9      673.03      693.90     21.35 o
  -9   4   9      676.33      715.62     19.94 o
  -8   4   9      226.74      231.47     11.41 o
  -7   4   9       11.19       13.58      4.34 o
  -6   4   9       54.13       42.10      5.71 o
  -5   4   9      972.24     1017.04     22.83 o
  -4   4   9      889.74      867.27     21.37 o
  -3   4   9      646.55      695.41     16.14 o
  -2   4   9      655.41      657.30     14.92 o
  -1   4   9       10.81       10.57      4.03 o
   0   4   9      171.59      170.77      8.82 o
   1   4   9      367.69      385.89     13.47 o
   2   4   9     1472.97     1551.50     39.42 o
   3   4   9     1826.15     1906.38     50.96 o
   4   4   9      165.19      151.80      9.62 o
   5   4   9      535.81      596.48     17.13 o
   6   4   9        0.38        0.59      4.10 o
   7   4   9      112.70      109.47      8.84 o
   8   4   9        0.26        1.06      4.21 o
  -8   5   9       46.61       44.24      8.79 o
  -7   5   9       35.85       37.63      6.83 o
  -6   5   9      339.30      342.51     14.29 o
  -5   5   9      480.78      500.99     20.84 o
  -4   5   9      652.43      711.61     20.34 o
  -3   5   9      595.72      570.93     17.54 o
  -2   5   9      572.55      636.24     17.88 o
  -1   5   9      167.65      165.86      8.10 o
   0   5   9      695.33      700.37     17.92 o
   1   5   9       82.32       74.81      7.10 o
   2   5   9      207.19      212.69     10.80 o
   3   5   9      110.39      121.94      8.76 o
   4   5   9      490.97      568.24     16.44 o
   5   5   9      200.56      210.49     10.34 o
   6   5   9      301.62      327.73     13.45 o
  -4   6   9      388.99      396.11     14.70 o
  -3   6   9       15.86       23.88      4.85 o
  -2   6   9       96.98       81.01      6.75 o
  -1   6   9      649.46      639.07     23.49 o
   0   6   9       53.63       41.82      6.59 o
   1   6   9     1096.89     1203.47     26.71 o
   2   6   9      215.70      206.15     10.42 o
   3   6   9        7.01        4.15      5.25 o
 -10   0  10     1080.59     1021.59     33.25 o
  -8   0  10       70.40       76.94      9.20 o
  -6   0  10     3662.83     3764.98     56.25 o
  -4   0  10     2736.10     2755.31     45.25 o
  -2   0  10      502.79      462.56     16.08 o
   0   0  10     1032.73     1110.89     25.89 o
   2   0  10       73.01       72.30      8.33 o
   4   0  10        2.47        7.15      4.24 o
   6   0  10      714.80      739.34     19.63 o
   8   0  10      228.29      214.15     11.01 o
 -11   1  10       23.79       29.25      5.25 o
 -10   1  10       94.85      100.98      7.86 o
  -9   1  10     1060.49     1089.96     22.64 o
  -8   1  10        8.18       15.04      4.73 o
  -7   1  10     1279.48     1322.38     24.59 o
  -6   1  10      277.62      258.22      9.59 o
  -5   1  10      332.27      320.10     10.37 o
  -4   1  10       64.39       58.60      4.82 o
  -3   1  10      243.68      222.03      8.29 o
  -2   1  10        0.91        0.00      3.71 o
  -1   1  10     1155.76     1146.86     19.60 o
   0   1  10     3261.22     3378.18     43.93 o
   1   1  10        0.04        0.00      3.87 o
   2   1  10      525.18      549.81     13.93 o
   3   1  10       52.93       47.44      4.56 o
   4   1  10        0.51        1.71      3.21 o
   5   1  10      263.51      258.92      8.80 o
   6   1  10      337.65      317.94      9.82 o
   7   1  10       81.66       69.29      5.44 o
   8   1  10      883.27      988.96     19.02 o
   9   1  10      258.42      282.75     10.75 o
 -10   2  10       74.40       77.40      7.96 o
  -9   2  10      107.91      125.02      8.77 o
  -8   2  10      337.31      351.57     12.00 o
  -7   2  10      814.80      838.41     17.65 o
  -6   2  10       94.97       93.04      6.41 o
  -5   2  10      873.89      878.46     19.21 o
  -4   2  10      130.03      115.93      7.33 o
  -3   2  10     1971.85     2025.05     33.01 o
  -2   2  10        2.15        2.21      4.11 o
  -1   2  10      691.84      721.46     16.18 o
   0   2  10      224.91      219.05      8.44 o
   1   2  10       40.64       36.84      4.28 o
   2   2  10      157.53      161.13      8.11 o
   3   2  10     1362.80     1487.58     24.16 o
   4   2  10      114.09      121.06      7.31 o
   5   2  10     1831.24     2049.95     30.67 o
   6   2  10       84.50       93.75      7.08 o
   7   2  10        0.09        4.51      3.98 o
   8   2  10        2.32        3.38      3.66 o
  -9   3  10      924.37      946.68     23.80 o
  -8   3  10        1.86        6.24      4.61 o
  -7   3  10      326.58      309.10     11.90 o
  -6   3  10       18.28       11.84      4.67 o
  -5   3  10       16.84       25.71      5.64 o
  -4   3  10        0.41        3.59      4.87 o
  -3   3  10       80.63       99.35      7.26 o
  -2   3  10     1014.59     1060.82     22.19 o
  -1   3  10     1041.03     1042.92     20.91 o
   0   3  10     1151.49     1232.72     25.31 o
   1   3  10        7.47        1.64      5.68 o
   2   3  10      637.88      681.82     19.84 o
   3   3  10      242.67      259.36     12.05 o
   4   3  10       11.81        9.53      4.15 o
   5   3  10      384.45      380.14     12.86 o
   6   3  10      411.34      463.41     16.29 o
   7   3  10      505.59      547.01     16.53 o
  -7   4  10      467.87      486.58     16.06 o
  -6   4  10      644.48      632.64     18.24 o
  -5   4  10        0.32       14.71      5.32 o
  -4   4  10     1062.56     1092.92     25.43 o
  -3   4  10        4.34       11.87      4.47 o
  -2   4  10      308.82      323.55     11.71 o
  -1   4  10        0.39        0.00      4.04 o
   0   4  10        0.07        1.71      4.29 o
   1   4  10     1048.33     1091.71     31.87 o
   2   4  10        0.92        3.82      4.95 o
   3   4  10      107.56      104.71      8.86 o
   4   4  10        2.87        2.63      5.20 o
   5   4  10       57.96       64.34      8.13 o
  -3   5  10      199.18      216.08     12.95 o
  -2   5  10      103.35      102.25      8.19 o
  -1   5  10       59.46       66.33      6.57 o
   0   5  10      265.74      256.99     10.92 o
   1   5  10      191.83      188.33     11.42 o
   2   5  10      160.67      176.67     12.11 o
  -7   0  11       99.75      105.45     11.74 o
  -5   0  11        4.94       12.33      5.68 o
  -3   0  11     2143.09     2318.48     42.75 o
  -1   0  11      602.58      669.62     23.12 o
   1   0  11      417.58      434.16     18.10 o
   3   0  11       26.17       21.25      5.93 o
   5   0  11     1843.77     2090.40     42.49 o
  -7   1  11      616.38      610.87     16.50 o
  -6   1  11      117.26      120.25      7.39 o
  -5   1  11      251.79      232.72     10.21 o
  -4   1  11      114.11      129.56      7.77 o
  -3   1  11      264.15      290.13      9.98 o
  -2   1  11       47.55       47.89      4.74 o
  -1   1  11      212.85      193.03      8.94 o
   0   1  11     1039.80     1123.64     22.22 o
   1   1  11      265.29      279.70     11.24 o
   2   1  11      561.72      605.84     16.25 o
   3   1  11      154.49      162.06      8.19 o
   4   1  11       59.94       60.15      5.05 o
   5   1  11      186.99      184.17      8.64 o
  -6   2  11      221.44      212.49     10.35 o
  -5   2  11      246.97      248.98     11.11 o
  -4   2  11     1698.04     1721.59     31.71 o
  -3   2  11       61.00       45.91      5.23 o
  -2   2  11      524.07      514.39     14.51 o
  -1   2  11       38.79       30.72      4.77 o
   0   2  11       47.74       56.64      5.91 o
   1   2  11      140.04      138.27      7.67 o
   2   2  11      455.77      493.59     15.91 o
   3   2  11      575.46      657.87     21.00 o
   4   2  11       85.41       97.41      8.72 o
  -4   3  11      254.69      268.41     12.71 o
  -3   3  11      265.56      230.57     12.44 o
  -2   3  11      532.55      524.28     17.18 o
  -1   3  11        3.47        4.25      5.07 o
   0   3  11      338.27      321.14     16.37 o
   1   3  11        4.56        5.26      5.00 o
   2   3  11      523.12      572.54     21.99 o
 
